# Supplementary material for: Chronic alcohol intake disrupts cytochrome P450 enzyme activity in alcoholic fatty liver disease: insights into metabolic alterations and therapeutic targets
Source: Front Chem. 2025 May 13;13:1509785. doi: 10.3389/fchem.2025.1509785 (PMC12106329; doi:10.3389/fchem.2025.1509785)
Supplement: Supplementary file 2 [file Table1.xlsx]

## Sheet: CYPIA2
CYPIA2 Relative protein expression
NC group	SC group	AM group
0.587537	0.705234	1.50014
0.694279	0.826751	1.5207
0.807861	0.81331	1.64608
CYPIA2
β-actin

## Sheet: CYP2B6
CYP2B6 Relative protein expression
NC group	SC group	AM group
0.97	0.48	0.28
0.93	0.54	0.3
1.08	0.51	0.29
CYP2B6
β-actin

## Sheet: CYP2C11
CYP2C11 Relative protein expression
NC group	SC group	AM group
1.77	1.59	0.76
1.81	1.74	0.74
1.75	1.69	0.78
CYP2C11
β-actin

## Sheet: CYP2C19
CYP2C19 Relative protein expression
NC group	SC group	AM group
1.29901	1.17965	1.21829
1.27536	1.2552	1.39287
1.23313	1.21312	1.27362
CYP2C19
β-actin

## Sheet: CYP2D6 
CYP2D6 Relative protein expression
NC group	SC group	AM group
1.96	1.97	3.37
1.61	2.06	3.45
1.77	1.63	2.83
CYP2D6
β-actin

## Sheet: CYP2E1
CYP2E1 Relative protein expression
NC group	SC group	AM group
0.591086	0.646187	1.87548
0.670562	0.714358	2.00928
0.534078	0.590764	1.7835
CYP2E1
β-actin

## Sheet: CYP2A1 
CYP2A1 Relative protein expression
NC group	SC group	AM group
0.591086	0.646187	1.87548
0.670562	0.714358	2.00928
0.534078	0.590764	1.7835
CYP2A1
β-actin

## Sheet: ALDH2
ALDH2 Relative protein expression
NC group	SC group	AM group
0.85	0.94	1.34
0.77	0.73	1.48
0.87	0.95	1.49
ALDH2
β-actin

## Sheet: P-gp
P-gp Relative protein expression
NC group	SC group	AM group
0.81	1.17	1.61
0.77	1.35	1.33
0.81	1.14	1.52
P-gp
β-actin
