# Supplementary material for: Chronic alcohol intake disrupts cytochrome P450 enzyme activity in alcoholic fatty liver disease: insights into metabolic alterations and therapeutic targets
Source: Front Chem. 2025 May 13;13:1509785. doi: 10.3389/fchem.2025.1509785 (PMC12106329; doi:10.3389/fchem.2025.1509785)
Supplement: Supplementary file 3 [file DataSheet1.csv]

id	logFC	pvalue	sign
Cyp4v3	-1.47	9.76e-07	Down
Klf12	1.17	1.43e-06	Up
Ubtd2	0.517	1.84e-05	Not sig
Sdf2l1	-0.917	2.28e-05	Down
RGD1310507	1.2	3.23e-05	Up
Adamts1	0.733	3.76e-05	Up
Adam22	0.45	5.04e-05	Not sig
Syne1	-0.517	5.11e-05	Not sig
LOC100909788	-0.45	5.67e-05	Not sig
Anxa2	-0.467	8.05e-05	Not sig
Tagln2	-0.65	8.5e-05	Not sig
Vim	-0.633	8.66e-05	Not sig
LOC100910119	-0.383	9.19e-05	Not sig
Ccbe1	-0.567	9.6e-05	Not sig
Spon2	-0.417	9.82e-05	Not sig
Fstl1	-0.467	0.000107	Not sig
Creld2	-0.917	0.000108	Down
Hspa1a	-0.9	0.000133	Down
A2ml1	1.42	0.000137	Up
Rnf113a2	0.433	0.000138	Not sig
Tm7sf2	-0.95	0.000196	Down
Crip1	-0.567	0.000203	Not sig
Isyna1	-0.783	0.000204	Down
Lmo7	0.533	0.000221	Not sig
Adh1	0.383	0.000221	Not sig
Rpap2	0.35	0.000223	Not sig
Mtus1	0.4	0.000232	Not sig
Cd63	-0.75	0.000233	Down
Tmem86a	0.417	0.000249	Not sig
Dnajb11	-0.417	0.000249	Not sig
Btbd10	0.483	0.000252	Not sig
Diaph1	-0.617	0.000256	Not sig
RGD1564400///Eif5	0.333	0.000259	Not sig
Ppp2r3a	0.65	0.00028	Not sig
Ahctf1	0.6	0.000283	Not sig
Parp16	-0.35	0.000288	Not sig
Arhgef26	0.45	0.000299	Not sig
Tpm4	-0.433	0.000306	Not sig
Cul3	0.417	0.000324	Not sig
Cdkl4	0.617	0.000338	Not sig
Tnfrsf1b	-0.617	0.000338	Not sig
Ankrd1	-0.433	0.000344	Not sig
Cyp1a1	0.45	0.000346	Not sig
Nr1d2	0.7	0.000348	Not sig
Nhlrc2	0.383	0.00037	Not sig
Nr3c1	0.383	0.00037	Not sig
Aadac	0.5	0.000379	Not sig
Hps1	-0.4	0.000404	Not sig
Ccdc134	-0.533	0.000444	Not sig
LOC102550606	0.5	0.000458	Not sig
Adh7	1.27	0.000479	Up
Manf	-0.533	0.000509	Not sig
Mcm9	0.367	0.000513	Not sig
Zmym4	0.383	0.000531	Not sig
Emp3	-0.367	0.000563	Not sig
Kcnj15	1.25	0.000588	Up
Prkab1	0.583	0.000619	Not sig
Slco1a1	0.417	0.000639	Not sig
Ddx19b///Ddx19a	0.367	0.000643	Not sig
Lgals9///Lgals5	-0.533	0.000659	Not sig
Hsph1	-0.85	0.000696	Down
Me3	0.483	0.000708	Not sig
Tmcc3	-0.6	0.000718	Not sig
Ampd2	-0.283	0.000752	Not sig
Enpp2	0.583	0.000758	Not sig
Anxa1	-0.667	0.00076	Not sig
LOC100362895///Hsp90aa1	-0.517	0.000787	Not sig
Cxcl9	-0.65	0.000814	Not sig
Car14	0.35	0.00082	Not sig
Agtrap	-0.35	0.00082	Not sig
Hyou1	-0.5	0.000868	Not sig
Casp6	0.4	0.00089	Not sig
Marcks	-0.417	0.000938	Not sig
Ptger3	0.4	0.000981	Not sig
Fabp7	0.667	0.00101	Not sig
Map1s	-0.367	0.00104	Not sig
Utrn	-0.367	0.00104	Not sig
Rprd2	0.383	0.00105	Not sig
Nt5c	-0.383	0.00105	Not sig
Cobll1	0.417	0.00105	Not sig
Rrs1	0.467	0.00106	Not sig
Colgalt1	-0.467	0.00106	Not sig
Tgfbr1	0.4	0.00108	Not sig
Plcb1	0.533	0.0011	Not sig
Tmem97	-0.533	0.0011	Not sig
LOC100910669///LOC100910497///LOC685020	-0.733	0.00113	Down
Sptbn1	-0.333	0.00115	Not sig
LOC102549942	-0.317	0.00118	Not sig
Cpsf7	0.3	0.0012	Not sig
LOC100361920///Dynll1	-0.467	0.00121	Not sig
Clcn3	-0.417	0.00125	Not sig
Nudt10	0.75	0.00131	Up
Myo1b	-0.55	0.00131	Not sig
Serpinb9	-0.35	0.00134	Not sig
Mlc1	0.833	0.00136	Up
Tnfrsf11b	-0.55	0.00139	Not sig
Trpm7	0.4	0.00141	Not sig
Brpf3	0.317	0.00143	Not sig
Clic2	-0.733	0.00143	Down
Glcci1	-0.5	0.00144	Not sig
Brwd1	0.383	0.00145	Not sig
Nrep	0.733	0.00145	Up
Prkcz	-0.433	0.00149	Not sig
S100a6	-0.6	0.00152	Not sig
Ahnak	-0.5	0.00152	Not sig
Dynll2	0.383	0.00154	Not sig
Col5a1	-0.383	0.00154	Not sig
Lyrm2	0.3	0.00154	Not sig
Sesn1	-0.3	0.00154	Not sig
Prp2l1	0.283	0.00157	Not sig
Plcb4	-0.367	0.00158	Not sig
Gpr68	-0.567	0.0016	Not sig
Dcaf6	-0.3	0.00162	Not sig
LOC100910882///Rbm39	0.267	0.00165	Not sig
Hsd17b7	-0.55	0.00166	Not sig
Abhd10	0.483	0.00171	Not sig
Irx1	0.967	0.00172	Up
Bmf	0.417	0.00178	Not sig
Nufip2	0.467	0.00178	Not sig
Angpt2	-0.433	0.00179	Not sig
Prpf4b	0.383	0.00183	Not sig
Unc5b	-0.4	0.00184	Not sig
Atxn1l	0.467	0.00185	Not sig
Ikzf2	0.667	0.00187	Not sig
Eri2	0.367	0.0019	Not sig
Hnrnpd	0.5	0.00195	Not sig
Tgfb3	-0.317	0.00199	Not sig
Smc6	0.35	0.00203	Not sig
Efemp2	-0.433	0.00203	Not sig
Zfp697	0.45	0.00204	Not sig
Nabp1	0.45	0.00204	Not sig
Nrcam	0.367	0.00208	Not sig
Ankrd13c	-0.483	0.0021	Not sig
Homer1	0.233	0.00212	Not sig
Crim1	-0.3	0.00212	Not sig
Fbxo11	0.367	0.00214	Not sig
Fads3	-0.383	0.00215	Not sig
Tef	0.85	0.0022	Up
Cd93	-0.45	0.0022	Not sig
Hsp90b1	-0.333	0.00221	Not sig
Comt	-0.417	0.00223	Not sig
Anks4b	0.45	0.00228	Not sig
Pstpip2	0.4	0.00229	Not sig
Usp28	0.35	0.0023	Not sig
Map7	0.3	0.00231	Not sig
LOC679811	0.3	0.00231	Not sig
Spsb1	-0.783	0.00231	Down
Lss	-0.367	0.00233	Not sig
Rasgrp2	-0.417	0.00233	Not sig
Aldh1a1	1.25	0.00233	Up
LOC100912602	0.883	0.00234	Up
Rabep1	0.3	0.00241	Not sig
Ick	-0.267	0.00243	Not sig
Nup98	0.35	0.00244	Not sig
Rgn	0.333	0.00245	Not sig
Timp1	-0.333	0.00245	Not sig
Cenpq	0.367	0.00246	Not sig
Zmat1	0.367	0.00246	Not sig
Dmgdh	0.383	0.0025	Not sig
Lcp2	-0.383	0.0025	Not sig
Cxcl16	-0.333	0.00253	Not sig
Fbxo42	0.283	0.00256	Not sig
Igfbp3	-0.433	0.00258	Not sig
Amigo3	-0.583	0.00259	Not sig
Ppfibp1	0.25	0.00262	Not sig
Csf3r	-0.25	0.00262	Not sig
Pkhd1l1	-0.417	0.00264	Not sig
Psip1	0.467	0.00266	Not sig
Rcbtb2	-0.367	0.00266	Not sig
Slc25a45	-0.267	0.00269	Not sig
Zbtb11	0.333	0.0027	Not sig
Preb	-0.333	0.0027	Not sig
LOC680121///Hspa8	-0.333	0.0027	Not sig
RGD1564865	0.483	0.0027	Not sig
Nceh1	0.45	0.00273	Not sig
Atp11c	0.467	0.00279	Not sig
RT1-Ba	-0.517	0.00281	Not sig
Slc1a6	-0.417	0.00286	Not sig
Myo5a	-0.383	0.00289	Not sig
Bcar3	0.617	0.00291	Not sig
Steap3	0.617	0.00291	Not sig
Zfp111	0.433	0.00294	Not sig
Hace1	0.333	0.00296	Not sig
Chd1l	0.65	0.00298	Not sig
Ispd	0.633	0.00304	Not sig
Fam184a	-0.467	0.00307	Not sig
Ldb3	-0.433	0.0031	Not sig
Magi3	0.633	0.00312	Not sig
Ppard	-0.233	0.00313	Not sig
Tulp3	-0.233	0.00313	Not sig
Lzts3	0.333	0.00324	Not sig
Rnf111	0.3	0.00327	Not sig
Dhps	0.3	0.00327	Not sig
Map1lc3a	-0.3	0.00327	Not sig
Klf16	0.5	0.00328	Not sig
Timm8a1	0.417	0.00334	Not sig
Fer1l5	-1.37	0.00337	Down
Loxl2	-0.433	0.00338	Not sig
Zfp830	0.317	0.0035	Not sig
Upp1	-0.317	0.0035	Not sig
Stambpl1	0.85	0.00351	Up
B3galt6	0.267	0.00356	Not sig
LOC102547059	0.283	0.00357	Not sig
Ubash3b	-0.283	0.00357	Not sig
Ephb3	-0.283	0.00357	Not sig
Lurap1	-0.283	0.00357	Not sig
RGD1559908///Kif2a	0.25	0.0036	Not sig
Slc22a5	-0.25	0.0036	Not sig
Ggct	-0.383	0.00361	Not sig
Aebp2	0.367	0.00367	Not sig
Igfbp6	-0.5	0.00367	Not sig
Otud4	0.267	0.00371	Not sig
Appl1	0.317	0.00372	Not sig
Pdxdc1	-0.317	0.00372	Not sig
Neurog2	0.233	0.00373	Not sig
Cplx3	-0.233	0.00373	Not sig
Hspa5	-0.383	0.00376	Not sig
Mylk	-0.4	0.0038	Not sig
Wasf1	0.333	0.00394	Not sig
Sox10	0.333	0.00394	Not sig
Aig1	0.45	0.004	Not sig
Adm	-0.4	0.00402	Not sig
Lrrn3	0.3	0.00402	Not sig
Gmppa	-0.3	0.00402	Not sig
Ugt2b1	-1.28	0.00408	Down
Zfp512b	0.367	0.0041	Not sig
Mad2l1bp	0.417	0.00412	Not sig
Lrg1	-0.467	0.00414	Not sig
Ears2l1///Ears2	-0.317	0.0042	Not sig
Angptl8	0.7	0.00422	Not sig
Col1a1	-0.383	0.00425	Not sig
Zscan21	0.25	0.00436	Not sig
B4galt7	-0.25	0.00436	Not sig
LOC102557324	-0.467	0.00437	Not sig
Harbi1	-0.483	0.0044	Not sig
Zfp148	0.3	0.00443	Not sig
Klf9	0.3	0.00443	Not sig
Idnk	-0.3	0.00443	Not sig
Ctsz	-0.5	0.00444	Not sig
Bmp2k	0.317	0.00444	Not sig
Gatad2a	0.283	0.00446	Not sig
Bdh1	0.283	0.00446	Not sig
Fadd	0.283	0.00446	Not sig
Mdm4	0.333	0.00449	Not sig
Ero1b	-0.65	0.00454	Not sig
Krt18	-0.417	0.00455	Not sig
Cldnd1	0.267	0.00457	Not sig
LOC100911295///LOC691642///Hmgn1	0.267	0.00457	Not sig
Pkn2	0.267	0.00457	Not sig
Tepsin	-0.267	0.00457	Not sig
Kansl1	0.35	0.00457	Not sig
Muc4	0.3	0.00457	Not sig
Calm1	-0.333	0.00461	Not sig
Mvd	-0.633	0.00468	Not sig
RGD1308706	0.45	0.00474	Not sig
Zfp207	0.367	0.00476	Not sig
Gpsm2	0.383	0.00477	Not sig
Pspc1	0.383	0.00477	Not sig
Egr2	-0.383	0.00477	Not sig
Tnxb	-0.383	0.00477	Not sig
Kctd3	0.25	0.00477	Not sig
Rad21	0.25	0.00477	Not sig
Zfp655	0.25	0.00477	Not sig
Fbxl3	0.25	0.00477	Not sig
Sos2	0.25	0.00477	Not sig
Cse1l	0.25	0.00477	Not sig
Eef1akmt1	0.25	0.00477	Not sig
Agpat4	-0.333	0.00484	Not sig
Fbxo30	0.417	0.00486	Not sig
Gadd45b	-0.45	0.00487	Not sig
Prtfdc1	0.4	0.00488	Not sig
Lgals1	-0.433	0.00492	Not sig
Col14a1	-0.367	0.00495	Not sig
Ppp1r15b	0.3	0.00501	Not sig
Egfl6	-0.417	0.00501	Not sig
Fmo1	0.833	0.0051	Up
Tcirg1	-0.283	0.00512	Not sig
Wdr6	0.267	0.00512	Not sig
Hexim2	0.333	0.00521	Not sig
Agxt2	1	0.00521	Up
Trim36	0.767	0.00522	Up
Cyba	-0.35	0.00522	Not sig
Fndc3b	-0.4	0.00522	Not sig
Gnl3	0.317	0.00523	Not sig
S100a10	-0.367	0.00526	Not sig
Gna12	-0.367	0.00526	Not sig
Cds1	-0.683	0.00528	Not sig
Coa7	0.3	0.00531	Not sig
Stau2	0.567	0.00531	Not sig
Hmgb1	0.267	0.00532	Not sig
Zc3h13	0.383	0.00532	Not sig
Zfp146	0.183	0.00541	Not sig
Mlh3	-0.283	0.00547	Not sig
Cdyl	-0.283	0.00547	Not sig
LOC100909544///Brd2	0.3	0.00547	Not sig
Hacd3	-0.3	0.00547	Not sig
Ttf2	0.2	0.00552	Not sig
Npc2	-0.333	0.00559	Not sig
Tusc3	0.633	0.00561	Not sig
Mpp5	0.25	0.00565	Not sig
LOC100911660///Hells	0.567	0.00567	Not sig
St3gal6	0.35	0.00568	Not sig
Ptprd	0.217	0.0057	Not sig
Erlin1	0.267	0.00572	Not sig
Gap43	0.267	0.00572	Not sig
Fmod	-0.4	0.00576	Not sig
Stip1	-0.4	0.00576	Not sig
Agap1	-0.3	0.00579	Not sig
Pck2	-0.3	0.00579	Not sig
Fgf9	-0.317	0.0058	Not sig
Dock3	0.367	0.0059	Not sig
LOC100909725///Kcnk6	-0.367	0.0059	Not sig
Micu3	0.383	0.00591	Not sig
Ebi3	-0.35	0.00592	Not sig
Patl1	0.333	0.00598	Not sig
Gda	-0.417	0.00599	Not sig
Rtn4rl2	-0.467	0.00601	Not sig
Pdzrn3	0.683	0.00603	Not sig
Dapk1	-0.5	0.00603	Not sig
Vnn1	0.633	0.00604	Not sig
Trhde	0.317	0.0061	Not sig
Ttbk2	0.317	0.0061	Not sig
LOC100910885	-0.317	0.0061	Not sig
Ca5a	0.317	0.0061	Not sig
Pcsk5	-0.317	0.0061	Not sig
Mtmr4	-0.317	0.0061	Not sig
LOC688637	0.25	0.00612	Not sig
Fam136a	0.25	0.00612	Not sig
Nkiras2	0.25	0.00612	Not sig
Myadm	-0.367	0.00634	Not sig
Tppp	-0.6	0.00648	Not sig
Dhcr7	-0.567	0.00651	Not sig
Cirbp	0.383	0.00652	Not sig
Spag9	0.333	0.00653	Not sig
Ctgf	-0.7	0.00656	Not sig
Zzz3	0.267	0.00657	Not sig
Musk	0.283	0.00658	Not sig
Ncr3	0.283	0.00658	Not sig
LOC100365414///Dusp3	-0.2	0.00665	Not sig
Aifm2	-0.35	0.00667	Not sig
Phf3	0.233	0.00674	Not sig
Ube2q2	0.233	0.00674	Not sig
Sbf2	0.3	0.00681	Not sig
Pea15	-0.333	0.00681	Not sig
Cotl1	-0.517	0.00685	Not sig
Stac3	0.583	0.00691	Not sig
Zfyve28	-0.217	0.007	Not sig
Shd	-0.217	0.007	Not sig
Rnf128	0.317	0.00703	Not sig
Chchd7	0.317	0.00703	Not sig
Ppl	-0.317	0.00703	Not sig
Hexim1	0.233	0.00704	Not sig
LOC100363782///Rab1b///Rab1a	-0.45	0.00706	Not sig
Vom1r100	0.25	0.00712	Not sig
Gzmm	-0.25	0.00712	Not sig
Psme4	-0.25	0.00712	Not sig
LOC100910669	-1.05	0.00713	Down
Lats1	0.383	0.00718	Not sig
Kcnk2	0.383	0.00718	Not sig
Dpysl2	-0.383	0.00718	Not sig
Zmym2	0.267	0.00724	Not sig
Snx21	0.333	0.00725	Not sig
Nfam1	-0.333	0.00725	Not sig
Slc25a34	0.367	0.00729	Not sig
Icoslg	0.3	0.00735	Not sig
Dcn	-0.5	0.00742	Not sig
Lgals9	-0.533	0.00745	Not sig
Tbc1d14	0.35	0.00746	Not sig
Sowahc	0.35	0.00746	Not sig
Fam35a	-0.35	0.00746	Not sig
Smg6	0.3	0.00753	Not sig
Smc5	0.3	0.00753	Not sig
Pxdn	-0.433	0.00758	Not sig
Icos	0.25	0.00765	Not sig
Mfsd12	-0.25	0.00765	Not sig
Ralb	-0.25	0.00765	Not sig
Ppcdc	-0.25	0.00765	Not sig
Bin2	-0.25	0.00765	Not sig
Lox	1.15	0.00766	Up
Pmp22	-0.367	0.00766	Not sig
Pcbp4	0.333	0.0077	Not sig
Cadm1	0.217	0.00771	Not sig
Cmtm4	0.217	0.00771	Not sig
Tmem183a	0.217	0.00771	Not sig
Hbs1l	-0.217	0.00771	Not sig
Ppp4r3a	-0.217	0.00771	Not sig
Ndel1	0.267	0.00771	Not sig
Dcaf5	0.267	0.00771	Not sig
Nans	-0.267	0.00771	Not sig
Otud1	0.367	0.00779	Not sig
Nap1l5	0.283	0.0078	Not sig
Zbtb2	0.283	0.0078	Not sig
Dnase1l3	-0.283	0.0078	Not sig
Prickle2	-0.333	0.00785	Not sig
Rorb	0.2	0.00788	Not sig
Syde1	-0.3	0.00791	Not sig
Fam168b	0.233	0.00796	Not sig
RGD1565641	0.233	0.00796	Not sig
LOC100909856///Mtf1	0.317	0.00803	Not sig
Msto1	-0.317	0.00803	Not sig
LOC100911825///LOC498276///Fcgr2a	-0.617	0.00808	Not sig
Tpm3	-0.433	0.00812	Not sig
Cnot6l	0.333	0.00816	Not sig
Strn	0.35	0.0083	Not sig
Sprtn	0.2	0.00831	Not sig
Dera	0.2	0.00831	Not sig
Tmcc2	0.583	0.00839	Not sig
Efna5	0.45	0.00839	Not sig
Smtn	0.433	0.0084	Not sig
Klhdc7a	-0.433	0.0084	Not sig
Pcdh17	0.267	0.00844	Not sig
Gpatch2	-0.267	0.00844	Not sig
Fkbp5	-0.4	0.00849	Not sig
Plpp3	0.233	0.0086	Not sig
LOC102548917	0.233	0.0086	Not sig
Socs6	0.233	0.0086	Not sig
Lgals3	-0.417	0.00864	Not sig
Ugdh	-0.283	0.00867	Not sig
Eps8l2	-0.317	0.00874	Not sig
Cars	0.25	0.00877	Not sig
Lmcd1	-0.333	0.0088	Not sig
Zbtb20	-0.417	0.00885	Not sig
Fam188b	-0.233	0.00893	Not sig
Adra2b	-0.367	0.00897	Not sig
L3mbtl3	0.467	0.00898	Not sig
Acmsd	-0.467	0.00898	Not sig
Wars2	0.3	0.00909	Not sig
LOC100910831///Syvn1	-0.317	0.0091	Not sig
Akap7	0.283	0.00913	Not sig
Adhfe1	0.283	0.00913	Not sig
LOC100912445///Lnpep	0.283	0.00913	Not sig
Gdpd1	-0.283	0.00913	Not sig
Tns1	-0.283	0.00913	Not sig
Nqo1	-0.95	0.00914	Down
Myo7b	-0.883	0.00915	Down
Topbp1	0.517	0.00917	Not sig
Zan	-0.517	0.00917	Not sig
Prodh2	0.35	0.00918	Not sig
Casd1	0.35	0.00918	Not sig
LOC102547700	0.267	0.00921	Not sig
Zfp496	0.2	0.00922	Not sig
Slc52a3	-0.217	0.00922	Not sig
Tjp3	-0.6	0.00923	Not sig
Pxylp1	0.367	0.00924	Not sig
C1qa	-0.5	0.00925	Not sig
Mapre2	-0.333	0.0093	Not sig
Foxn3	-0.3	0.0093	Not sig
RGD1308601	0.25	0.00936	Not sig
Zfand5	0.25	0.00936	Not sig
Ifitm2	-0.25	0.00936	Not sig
Pdlim5	-0.25	0.00936	Not sig
Zfat	-0.25	0.00936	Not sig
Tgfa	0.367	0.00938	Not sig
Sun2	0.267	0.00947	Not sig
Spata13	-0.267	0.00947	Not sig
Nnmt	-0.4	0.00952	Not sig
Rbm47	0.233	0.00962	Not sig
Wipf3	0.3	0.00972	Not sig
Cyp51	-0.617	0.00981	Not sig
Usf3	0.383	0.00983	Not sig
Mfhas1	-0.583	0.00991	Not sig
Sfxn3	-0.3	0.00993	Not sig
Fam110c	-0.233	0.00997	Not sig
LOC100911692///Cracr2b	-0.233	0.00997	Not sig
Cd83	-0.267	0.01	Not sig
Ins2	0.217	0.01	Not sig
Coq7	0.217	0.01	Not sig
Stxbp3	0.283	0.0101	Not sig
Ramp1	-0.283	0.0101	Not sig
Col4a5	0.383	0.0101	Not sig
Chmp1b	0.35	0.0101	Not sig
LOC689961///Atp5g1	-0.35	0.0101	Not sig
Chd3	0.333	0.0102	Not sig
Nat8	0.317	0.0102	Not sig
Nav1	-0.317	0.0102	Not sig
Ccdc90b	0.267	0.0103	Not sig
Ankrd34a	0.333	0.0103	Not sig
Atmin	0.3	0.0104	Not sig
Ranbp9	0.3	0.0104	Not sig
Slc6a14	0.183	0.0104	Not sig
Ctcf	0.183	0.0104	Not sig
Slc26a8	-0.517	0.0105	Not sig
Hspa1b///Hspa1a	-0.567	0.0105	Not sig
Arid4a	0.283	0.0106	Not sig
Mecp2	0.283	0.0106	Not sig
Adarb1	0.283	0.0106	Not sig
Rin3	-0.283	0.0106	Not sig
Id1	-0.3	0.0106	Not sig
Commd10	0.383	0.0106	Not sig
Mmadhc	0.2	0.0107	Not sig
Timp3	0.35	0.0108	Not sig
Mis18a	0.75	0.0108	Up
Kbtbd2	0.267	0.0108	Not sig
Cav1	-0.383	0.0109	Not sig
Pdk2	0.233	0.0111	Not sig
Cnrip1	-0.267	0.0111	Not sig
Eva1c	-0.267	0.0111	Not sig
Zfand1	0.2	0.0112	Not sig
Sqle	-0.967	0.0112	Down
Cdh2	0.333	0.0112	Not sig
Ssx2ip	-0.333	0.0112	Not sig
Cdk2	0.25	0.0112	Not sig
Peli2	0.25	0.0112	Not sig
Msh2	0.25	0.0112	Not sig
Tmem51	-0.25	0.0112	Not sig
Slamf9	-0.25	0.0112	Not sig
Zbtb22	0.3	0.0112	Not sig
Ehhadh	0.417	0.0113	Not sig
Epcam	0.333	0.0114	Not sig
Foxa3	0.583	0.0114	Not sig
Plod2	-0.317	0.0114	Not sig
Mettl15	0.433	0.0115	Not sig
Tsc22d2	0.433	0.0116	Not sig
Mbp	-0.367	0.0116	Not sig
Plekha6	-0.4	0.0116	Not sig
Flt1	-0.183	0.0116	Not sig
Larp1b	0.267	0.0117	Not sig
Ppp1r16b	-0.3	0.0117	Not sig
Pip4k2a	-0.3	0.0117	Not sig
LOC100361457///Potef///Actg1///Actb	-0.217	0.0117	Not sig
RGD1562161	0.383	0.0117	Not sig
Srek1	0.35	0.0117	Not sig
Rtn4rl1	0.35	0.0117	Not sig
Srsf5	0.233	0.0118	Not sig
Angel2	-0.233	0.0118	Not sig
Fdps	-0.65	0.0118	Not sig
Tceal1	0.367	0.0119	Not sig
Tifab	-0.367	0.0119	Not sig
Pum3	-0.267	0.012	Not sig
Rarg	-0.267	0.012	Not sig
LOC100911293///LOC691658///Aph1b	-0.267	0.012	Not sig
Dsp	0.283	0.0121	Not sig
Lgalsl	-0.65	0.0121	Not sig
Deptor	-0.583	0.0122	Not sig
Pced1b	0.233	0.0122	Not sig
Nup85	-0.2	0.0122	Not sig
Col4a1	-0.55	0.0122	Not sig
Taf3	0.317	0.0123	Not sig
LOC100912449	0.317	0.0123	Not sig
Cfl2	0.383	0.0123	Not sig
Amigo2	0.3	0.0124	Not sig
Tmem132e	-0.3	0.0124	Not sig
Map4k5	0.25	0.0126	Not sig
LOC100911242///Eif4enif1	0.25	0.0126	Not sig
Ap1s2	-0.383	0.0126	Not sig
Stim2	0.217	0.0126	Not sig
Tollip	0.217	0.0126	Not sig
Zfp536	0.217	0.0126	Not sig
Ankrd17	0.217	0.0126	Not sig
Zbtb40	-0.217	0.0126	Not sig
Dnaja4	-0.3	0.0126	Not sig
Limk2	0.317	0.0127	Not sig
Arfgap3	-0.317	0.0127	Not sig
LOC100294508	0.2	0.0127	Not sig
Ppp3cb	0.2	0.0127	Not sig
Paqr9	0.4	0.0128	Not sig
Slc16a12	0.367	0.0128	Not sig
Ncald	-0.967	0.0129	Down
LOC103692984	0.233	0.013	Not sig
Tmem43	-0.233	0.013	Not sig
Mvk	-0.367	0.013	Not sig
Efemp1	-0.967	0.0131	Down
Rfx7	0.3	0.0131	Not sig
Paip1	0.3	0.0131	Not sig
Nap1l3	0.3	0.0131	Not sig
Mut	0.35	0.0131	Not sig
LOC100361898///Chchd4	-0.35	0.0131	Not sig
Pla2g15	-0.383	0.0132	Not sig
Pogz	0.25	0.0133	Not sig
Car8	0.25	0.0133	Not sig
Edem2	-0.25	0.0133	Not sig
LOC102555718///Gltscr1l	-0.25	0.0133	Not sig
Map4k1	-0.25	0.0133	Not sig
Acss2	-0.45	0.0133	Not sig
Marveld1	-1.1	0.0134	Down
Ethe1	0.483	0.0134	Not sig
Crebzf	0.233	0.0134	Not sig
Fam109b	-0.233	0.0134	Not sig
Klra5	-0.233	0.0134	Not sig
Asah2	0.367	0.0135	Not sig
LOC100910506	0.267	0.0135	Not sig
Ift172	-0.267	0.0135	Not sig
Calm2///Calm3///Calm1	-0.267	0.0135	Not sig
Cdkn2aip	0.333	0.0135	Not sig
Krt19	-0.7	0.0135	Not sig
Irf2bp2	-0.483	0.0136	Not sig
Zfp593	-0.267	0.0138	Not sig
LOC100912008///Surf1	0.2	0.0138	Not sig
Pcbd2	0.2	0.0138	Not sig
Sec14l1	-0.2	0.0138	Not sig
LOC102546975	-0.2	0.0138	Not sig
Actr10	-0.35	0.0139	Not sig
Por	0.45	0.014	Not sig
Nasp	0.383	0.0141	Not sig
Cacna1d	0.333	0.0141	Not sig
Adgrf4	-0.233	0.0142	Not sig
Atpif1	-0.233	0.0142	Not sig
Rslcan18	-0.233	0.0142	Not sig
Olr1	-0.183	0.0142	Not sig
Hoxd3	-0.183	0.0142	Not sig
RGD1565283	0.2	0.0144	Not sig
Flna	-0.2	0.0144	Not sig
Entpd2	-0.2	0.0144	Not sig
LOC100912151	0.45	0.0144	Not sig
Rnase4	0.217	0.0145	Not sig
Wdr26	0.217	0.0145	Not sig
Tfe3	0.217	0.0145	Not sig
Klk8	0.217	0.0145	Not sig
Rgs1	-0.217	0.0145	Not sig
Slc25a44	-0.217	0.0145	Not sig
Arhgef28	-0.217	0.0145	Not sig
Acat2	-0.6	0.0145	Not sig
Dnase2b	0.533	0.0146	Not sig
Rev3l	0.3	0.0146	Not sig
Camsap3	0.233	0.0146	Not sig
Fem1b	0.233	0.0146	Not sig
Ppcs	-0.233	0.0146	Not sig
Zfp609	0.25	0.0147	Not sig
Dpp10	0.25	0.0147	Not sig
Faap20	-0.25	0.0147	Not sig
Rhox5	0.267	0.0148	Not sig
LOC102547238	0.283	0.0148	Not sig
Laptm5	-0.367	0.0148	Not sig
Stat3	-0.567	0.0149	Not sig
Shank2	0.317	0.0149	Not sig
Prkra	-0.333	0.0149	Not sig
Col1a2	-0.517	0.0151	Not sig
Chac2	0.35	0.0154	Not sig
Pdgfra	-0.35	0.0154	Not sig
Acer2	-0.333	0.0154	Not sig
Ckb	-0.317	0.0154	Not sig
Edc3	0.3	0.0154	Not sig
Polb	0.3	0.0154	Not sig
Fam151b	0.283	0.0154	Not sig
Cnot4	0.283	0.0154	Not sig
Gabrp	0.283	0.0154	Not sig
Lin52	0.25	0.0154	Not sig
Ino80	0.25	0.0154	Not sig
Phldb1	-0.25	0.0154	Not sig
Mast3	-0.25	0.0154	Not sig
Mfsd13a	-0.233	0.0155	Not sig
Fam20b	-0.233	0.0155	Not sig
Lancl2	0.217	0.0155	Not sig
Ssbp1	0.217	0.0155	Not sig
Scyl2	0.217	0.0155	Not sig
U2af1l4	0.217	0.0155	Not sig
Usp46	0.2	0.0155	Not sig
Commd8	0.2	0.0155	Not sig
Fkrp	0.2	0.0155	Not sig
Lman1	-0.333	0.0156	Not sig
Fbxl12	0.183	0.0156	Not sig
Spop	-0.183	0.0156	Not sig
Phlda1	-0.183	0.0156	Not sig
Acbd3	-0.183	0.0156	Not sig
Dst	0.167	0.0157	Not sig
Zak	0.267	0.0158	Not sig
Fbxl7	0.267	0.0158	Not sig
LOC100360205	0.233	0.0159	Not sig
Mitf	-0.567	0.016	Not sig
Mllt3	0.383	0.016	Not sig
LOC691135///Zfp418	0.333	0.016	Not sig
Il33	0.533	0.0161	Not sig
Mgll	-0.2	0.0161	Not sig
Jak3	-0.417	0.0161	Not sig
Apc	0.3	0.0162	Not sig
Ptprs	-0.3	0.0162	Not sig
LOC100910855///Ogn	-0.383	0.0163	Not sig
Igfals	0.317	0.0163	Not sig
Bcl2a1	-0.317	0.0163	Not sig
Pigl	-0.317	0.0163	Not sig
Slx4ip	-0.267	0.0164	Not sig
Fam180a	-0.267	0.0164	Not sig
Tnfsf13	-0.3	0.0164	Not sig
Aldh1a7	-2.17	0.0165	Down
Sms	0.35	0.0165	Not sig
Nectin2	0.35	0.0165	Not sig
Ubr5	0.167	0.0165	Not sig
Mpeg1	-0.367	0.0166	Not sig
Gbe1	0.283	0.0166	Not sig
Pdcd4	0.5	0.0167	Not sig
LOC690131///Hist2h2aa3	0.267	0.0168	Not sig
Slc26a1	0.233	0.0168	Not sig
Nrip3	0.233	0.0168	Not sig
Mrpl49	-0.233	0.0168	Not sig
Gpx3	-0.233	0.0168	Not sig
Oas1a	-0.617	0.0168	Not sig
Mcl1	0.317	0.0168	Not sig
Cdk2ap2	-0.317	0.0168	Not sig
Mkks	-0.317	0.0168	Not sig
Etv3	-0.317	0.0168	Not sig
Atp6v0a2	-0.317	0.0168	Not sig
Atp8b1	0.433	0.0168	Not sig
P4ha1	-0.333	0.0169	Not sig
Pkib	0.517	0.0169	Not sig
Nfat5	0.25	0.017	Not sig
Sos1	0.25	0.017	Not sig
Cdk5rap3	-0.25	0.017	Not sig
Arhgap12	0.3	0.017	Not sig
LOC102546432	-0.55	0.017	Not sig
Fcrla	-0.567	0.0171	Not sig
Srgap2	-0.283	0.0172	Not sig
Mlec	-0.283	0.0172	Not sig
Fam103a1	0.45	0.0172	Not sig
Otp	-0.233	0.0172	Not sig
Mocs3	-0.233	0.0172	Not sig
Cfd	-0.383	0.0173	Not sig
Optn	0.2	0.0174	Not sig
Cacna1s	0.2	0.0174	Not sig
Paqr7	0.45	0.0175	Not sig
Rps4y2	-0.45	0.0175	Not sig
Smtnl2	-0.367	0.0175	Not sig
Eif2b4	0.217	0.0176	Not sig
Myh10	-0.217	0.0176	Not sig
Col2a1	-0.217	0.0176	Not sig
Parl	0.25	0.0178	Not sig
Nrf1	0.25	0.0178	Not sig
Cd8b	0.25	0.0178	Not sig
Plag1	0.25	0.0178	Not sig
Rbm18	0.25	0.0178	Not sig
Chrd	-0.25	0.0178	Not sig
Cnn2	-0.25	0.0178	Not sig
Otud7b	0.317	0.0178	Not sig
Praf2	-0.317	0.0178	Not sig
Mthfr	-0.483	0.0178	Not sig
Basp1	-0.267	0.0178	Not sig
LOC102554398	0.3	0.0178	Not sig
Hsd17b2	1.03	0.018	Up
Bhlha15	-0.4	0.0181	Not sig
Apoc4	0.233	0.0181	Not sig
Mtr	0.233	0.0181	Not sig
Sin3a	0.233	0.0181	Not sig
Tigd2	0.233	0.0181	Not sig
Klc1	-0.233	0.0181	Not sig
Flt3	-0.233	0.0181	Not sig
Ift22	-0.233	0.0181	Not sig
Calca	-0.233	0.0181	Not sig
Prr13	-0.333	0.0182	Not sig
Chst12	-0.317	0.0183	Not sig
Cyp2d4	-0.317	0.0183	Not sig
Grem2	0.383	0.0183	Not sig
B3galnt1	-0.183	0.0185	Not sig
Dpysl3	-0.183	0.0185	Not sig
Abi1	0.267	0.0185	Not sig
Rif1	0.267	0.0185	Not sig
Ptpro	-0.267	0.0185	Not sig
Rnf126	-0.35	0.0185	Not sig
Rilpl1	0.233	0.0186	Not sig
Smc3	0.233	0.0186	Not sig
Zfp318	0.233	0.0186	Not sig
Elovl1	-0.233	0.0186	Not sig
Nup155	0.217	0.0186	Not sig
Mrpl32	0.217	0.0186	Not sig
Fam174a	0.217	0.0186	Not sig
Arpp21	-0.217	0.0186	Not sig
Ube2g1	0.217	0.0186	Not sig
Twf1	-0.217	0.0186	Not sig
Akap2	-0.217	0.0186	Not sig
Bysl	-0.217	0.0186	Not sig
Ntrk2	-0.217	0.0186	Not sig
Acaca	-0.217	0.0186	Not sig
Aldh6a1	0.333	0.0187	Not sig
Aspa	-0.333	0.0187	Not sig
Cped1	-0.333	0.0187	Not sig
LOC100909630///RT1-DMb	-0.333	0.0187	Not sig
Cd5l	-0.417	0.0187	Not sig
Onecut2	0.267	0.0189	Not sig
Atp10d	-0.333	0.0189	Not sig
Tppp3	-0.4	0.019	Not sig
Armc9	0.283	0.0191	Not sig
Itgb5	-0.283	0.0191	Not sig
Kctd1	-0.283	0.0191	Not sig
Pxmp4	-1.22	0.0191	Down
LOC100909581///LOC690940///LOC685520///LOC680968///Hmg1l1///Hmgb1	0.2	0.0192	Not sig
Ccdc12	0.2	0.0192	Not sig
Cmip	0.2	0.0192	Not sig
Cops8	0.2	0.0192	Not sig
RGD735029	-0.2	0.0192	Not sig
Hcfc1r1	-0.2	0.0192	Not sig
Bcat2	-0.317	0.0193	Not sig
Hist3h2a	0.383	0.0194	Not sig
Prokr1	0.25	0.0194	Not sig
Slc35a1	-0.25	0.0194	Not sig
Slc22a8	-0.25	0.0194	Not sig
Stk24	-0.45	0.0194	Not sig
RT1-EC2	-0.4	0.0195	Not sig
Nubpl	0.233	0.0195	Not sig
Pdpn	-0.233	0.0195	Not sig
Ptprj	-0.333	0.0196	Not sig
Cd1d1	0.267	0.0196	Not sig
Ptcd2	-0.267	0.0196	Not sig
Ackr3	-0.417	0.0196	Not sig
Msln	-0.433	0.0197	Not sig
Cib2	1.03	0.0197	Up
Lrrfip1	-0.367	0.0198	Not sig
Pparg	0.317	0.0198	Not sig
Ezh2	0.317	0.0198	Not sig
RGD1305928	0.317	0.0198	Not sig
Pdia6	-0.317	0.0198	Not sig
Tmed3	-0.467	0.0199	Not sig
Trim54	0.2	0.0199	Not sig
Ddx20	0.2	0.0199	Not sig
LOC502684	0.2	0.0199	Not sig
Ankib1	-0.2	0.0199	Not sig
Rnls	0.2	0.0199	Not sig
Tmem247	0.233	0.02	Not sig
Ncr1	0.233	0.02	Not sig
Zfp282	0.183	0.02	Not sig
Map4	0.183	0.02	Not sig
Hoxa9	0.183	0.02	Not sig
Cdo1	0.183	0.02	Not sig
LOC100910054	0.333	0.02	Not sig
Chordc1	-0.333	0.02	Not sig
Trabd	-0.333	0.02	Not sig
Slc28a2	-0.483	0.0202	Not sig
Wdr45b	0.25	0.0202	Not sig
Def8	0.25	0.0202	Not sig
Ankh	0.25	0.0202	Not sig
Dnajc12	0.35	0.0202	Not sig
Ifrd1	0.517	0.0203	Not sig
Nfil3	-0.367	0.0203	Not sig
Herpud1	0.283	0.0204	Not sig
Gch1	0.3	0.0204	Not sig
Adgrf5	-0.3	0.0204	Not sig
RGD1304884	-0.383	0.0204	Not sig
Shroom1	0.45	0.0205	Not sig
Fmr1	0.417	0.0205	Not sig
C1qc	-0.467	0.0206	Not sig
Fbxo34	0.267	0.0207	Not sig
Afg3l1	0.267	0.0207	Not sig
Sh3rf1	0.267	0.0207	Not sig
LOC100911994///Vps50	0.217	0.0208	Not sig
LOC100910990	0.217	0.0208	Not sig
Zdhhc4	0.217	0.0208	Not sig
Med11	0.217	0.0208	Not sig
Stxbp1	-0.217	0.0208	Not sig
Pdia3	-0.217	0.0208	Not sig
Tssc4	-0.217	0.0208	Not sig
Abcb4	-0.317	0.0209	Not sig
Rtn4	0.483	0.0209	Not sig
Gkap1	0.233	0.021	Not sig
Fam104b	0.233	0.021	Not sig
Hmmr	-0.233	0.021	Not sig
Dbn1	-0.233	0.021	Not sig
Nynrin	-0.283	0.021	Not sig
Tcf7l2	0.267	0.0211	Not sig
Xrn1	0.267	0.0211	Not sig
Casp12	-0.483	0.0211	Not sig
Rtf1	0.2	0.0212	Not sig
Tmem47	0.2	0.0212	Not sig
Fancc	0.2	0.0212	Not sig
Zfp385b	0.2	0.0212	Not sig
Hipk4	0.2	0.0212	Not sig
Chodl	0.3	0.0212	Not sig
Xpnpep2	0.317	0.0214	Not sig
Eps8	-0.317	0.0214	Not sig
Gpr146	0.417	0.0214	Not sig
Chrne	-0.383	0.0215	Not sig
LOC102554639	-0.35	0.0215	Not sig
Col8a1	-0.517	0.0215	Not sig
Cd74	-0.433	0.0218	Not sig
Jund	0.483	0.0218	Not sig
Apcdd1	0.267	0.0218	Not sig
Bace2	-0.267	0.0218	Not sig
LOC102548267	-0.2	0.0219	Not sig
Oraov1	0.25	0.0219	Not sig
LOC684193	-0.25	0.0219	Not sig
Trpt1	-0.25	0.0219	Not sig
Tor1b	-0.783	0.0219	Down
Nit2	0.217	0.022	Not sig
RGD1565692///Suv39h1	0.217	0.022	Not sig
Cyp2g1	0.217	0.022	Not sig
Kazald1	0.217	0.022	Not sig
Spg21	0.217	0.022	Not sig
Pcm1	0.217	0.022	Not sig
RGD1560248	-0.217	0.022	Not sig
Sstr2	0.217	0.022	Not sig
Stmn4	0.217	0.022	Not sig
Rbm17	-0.217	0.022	Not sig
Entpd6	-0.217	0.022	Not sig
Gpatch1	-0.217	0.022	Not sig
Htra3	-0.217	0.022	Not sig
Kcnn1	-0.217	0.022	Not sig
Slc13a5	-0.85	0.022	Down
Inpp5f	0.3	0.0221	Not sig
Lcmt1	0.3	0.0221	Not sig
LOC100911769///Epb41l1	0.267	0.0222	Not sig
Cntn5	-0.267	0.0222	Not sig
Wwc2	0.367	0.0223	Not sig
Fkbp4	-0.417	0.0223	Not sig
Ston2	-0.55	0.0223	Not sig
LOC100365822///Gtf2a2	0.233	0.0225	Not sig
Nme1	-0.233	0.0225	Not sig
Arhgef10	-0.233	0.0225	Not sig
LOC100912446	-0.483	0.0225	Not sig
Stmn2	0.25	0.0228	Not sig
Oasl	-0.25	0.0228	Not sig
G6pd	-0.25	0.0228	Not sig
Cpt1c	-0.25	0.0228	Not sig
Rhbdl3	0.6	0.0228	Not sig
Pdia4	-0.35	0.0228	Not sig
RGD1359508	0.267	0.0229	Not sig
Cysltr2	0.267	0.0229	Not sig
Spryd3	-0.267	0.0229	Not sig
Bok	-0.233	0.023	Not sig
Pfkp	-0.233	0.023	Not sig
Clip2	-0.233	0.023	Not sig
Fam168a	-0.233	0.023	Not sig
Unc79	-0.233	0.023	Not sig
Tubb5	-0.233	0.023	Not sig
RGD1566093///Fus	0.317	0.023	Not sig
Trub1	-0.317	0.023	Not sig
Rsf1	0.283	0.023	Not sig
LOC100910554	-0.283	0.023	Not sig
Ptpn13	0.3	0.023	Not sig
Sec22b	-0.3	0.023	Not sig
Chmp4c	0.483	0.0232	Not sig
Lin54	0.183	0.0232	Not sig
Cdkn2d	-0.183	0.0232	Not sig
Acad8	0.2	0.0232	Not sig
Zfp787	0.2	0.0232	Not sig
Elf2	0.2	0.0232	Not sig
Hdac3	0.2	0.0232	Not sig
Ppt2	-0.2	0.0232	Not sig
Ercc8	0.2	0.0232	Not sig
Hmga1	-0.2	0.0232	Not sig
LOC100911779///Cox15	0.3	0.0233	Not sig
Tmem79	-0.3	0.0233	Not sig
Pde8a	-0.517	0.0233	Not sig
Tor3a	-0.5	0.0236	Not sig
C5ar1	-0.333	0.0237	Not sig
Upk1b	-0.467	0.0238	Not sig
Micu1	0.2	0.0239	Not sig
Masp1	-0.333	0.0239	Not sig
Hist1h1d	-0.367	0.0239	Not sig
Mcur1	0.3	0.024	Not sig
Apbb1ip	-0.3	0.024	Not sig
Pus7l	-0.3	0.024	Not sig
Rbm4b	0.233	0.024	Not sig
Gtpbp10	0.233	0.024	Not sig
Calr	-0.233	0.024	Not sig
Rexo4	-0.233	0.024	Not sig
Tssc1	-0.233	0.024	Not sig
Kyat3	0.167	0.024	Not sig
Dctn2	0.167	0.024	Not sig
Prl7a3	0.167	0.024	Not sig
Irf1	-0.35	0.0242	Not sig
Dscr3	0.217	0.0243	Not sig
Tfdp2	0.217	0.0243	Not sig
Nme2	-0.217	0.0243	Not sig
Mertk	0.233	0.0245	Not sig
Usp2	0.55	0.0245	Not sig
Enox2	0.25	0.0245	Not sig
Ctdspl	-0.25	0.0245	Not sig
Akr7a3	-0.533	0.0246	Not sig
Hist1h1c	-0.317	0.0247	Not sig
Ubr3	0.183	0.0249	Not sig
Crcp	0.183	0.0249	Not sig
Pde4a	0.183	0.0249	Not sig
LOC688430///Cfl1	-0.183	0.0249	Not sig
Tpm1	-0.183	0.0249	Not sig
Trerf1	-0.183	0.0249	Not sig
Stac	-0.183	0.0249	Not sig
Mnda	-0.533	0.025	Not sig
Fasn	-0.567	0.025	Not sig
Fibin	0.167	0.025	Not sig
Bag2	0.4	0.0251	Not sig
Abhd13	0.283	0.0251	Not sig
Arpc1b	-0.283	0.0251	Not sig
E2f2	-0.367	0.0252	Not sig
Ppm1k	-0.367	0.0252	Not sig
Rffl	0.3	0.0252	Not sig
Fam76b	0.2	0.0253	Not sig
Tmem55a	0.2	0.0253	Not sig
Vezt	0.2	0.0253	Not sig
Atl1	-0.2	0.0253	Not sig
Zfp24	0.25	0.0254	Not sig
Opcml	0.25	0.0254	Not sig
Olr1078	0.25	0.0254	Not sig
Whsc1l1	0.25	0.0254	Not sig
Slc35b1	-0.25	0.0254	Not sig
Aacs	-0.25	0.0254	Not sig
Tes	-0.533	0.0255	Not sig
Cdh17	-1.1	0.0255	Down
Ppa2	0.217	0.0255	Not sig
RGD1309651	0.217	0.0255	Not sig
Ift57	0.217	0.0255	Not sig
Stx1a	-0.217	0.0255	Not sig
LOC100911456///Miip	-0.217	0.0255	Not sig
Oplah	-0.217	0.0255	Not sig
Cybb	-0.217	0.0255	Not sig
App	-0.217	0.0255	Not sig
Zadh2	0.233	0.0255	Not sig
Tp53rk	0.233	0.0255	Not sig
Cav2	0.4	0.0256	Not sig
Eif3l	-0.55	0.0256	Not sig
Crem	0.433	0.0257	Not sig
Inhba	-0.5	0.026	Not sig
Ugt2b10	0.2	0.026	Not sig
Tcaim	0.2	0.026	Not sig
Ctdp1	0.2	0.026	Not sig
Ephb1	-0.2	0.026	Not sig
Pear1	-0.2	0.026	Not sig
Stom	-0.233	0.0261	Not sig
Entpd5	-0.3	0.0262	Not sig
Rnf125	-0.533	0.0262	Not sig
Lcp1	-0.333	0.0267	Not sig
Wt1	-0.3	0.0268	Not sig
Trib3	0.3	0.0268	Not sig
Fam13a	-0.483	0.0268	Not sig
Slc45a3	-0.483	0.0268	Not sig
Hdhd3	0.267	0.0269	Not sig
Mrps27	-0.267	0.0269	Not sig
Pkdcc	-0.267	0.0269	Not sig
LOC100360750///Lsm6	0.167	0.0271	Not sig
Tmem136	-0.167	0.0271	Not sig
Tmem42	0.167	0.0271	Not sig
Phip	0.233	0.0271	Not sig
Kdm7a	0.233	0.0271	Not sig
Gstm7	0.233	0.0271	Not sig
Pold3	0.233	0.0271	Not sig
Acbd5	0.233	0.0271	Not sig
Cryaa	0.233	0.0271	Not sig
45175	0.233	0.0271	Not sig
Galnt10	-0.233	0.0271	Not sig
Tchp	-0.233	0.0271	Not sig
Slc13a3	0.417	0.0272	Not sig
Fabp12	0.283	0.0272	Not sig
Adamts9	-0.283	0.0272	Not sig
Gtpbp4	0.25	0.0273	Not sig
Bcl6	-0.967	0.0274	Down
RGD1566033///Mcrip1	0.2	0.0275	Not sig
Mettl16	0.2	0.0275	Not sig
Tns3	-0.2	0.0275	Not sig
Cd44	-0.2	0.0275	Not sig
RGD1564450	-0.2	0.0275	Not sig
Rrbp1	-0.2	0.0275	Not sig
Npffr2	0.267	0.0277	Not sig
Pc	0.267	0.0277	Not sig
Ppt1	-0.267	0.0277	Not sig
Cst3	-0.267	0.0277	Not sig
Akr1d1	0.3	0.0278	Not sig
C1qb	-0.5	0.0278	Not sig
Lyst	0.35	0.0279	Not sig
Lrch3	0.217	0.028	Not sig
Itga8	0.217	0.028	Not sig
Rad50	0.217	0.028	Not sig
Mzt1	0.3	0.0281	Not sig
Pkia	-0.3	0.0281	Not sig
Dars	0.317	0.0281	Not sig
RGD1309540	-0.317	0.0281	Not sig
Mettl1	-0.267	0.0281	Not sig
Nxnl2	0.2	0.0282	Not sig
Tmem171	-0.2	0.0282	Not sig
Klhl9	0.25	0.0282	Not sig
Socs3	-0.25	0.0282	Not sig
Cybrd1	-0.25	0.0282	Not sig
RGD1561277	-0.25	0.0282	Not sig
Nlk	-0.25	0.0282	Not sig
Nabp2	-0.25	0.0282	Not sig
Icam5	-0.183	0.0283	Not sig
Hdac5	-0.183	0.0283	Not sig
Msmo1	-0.7	0.0283	Not sig
Fam213b	-0.45	0.0285	Not sig
Sult1e1	0.467	0.0285	Not sig
Lactb2	0.283	0.0287	Not sig
Trim5	-0.283	0.0287	Not sig
Plekha8	0.233	0.0287	Not sig
Amot	0.233	0.0287	Not sig
Syncrip	0.233	0.0287	Not sig
RGD1563991///Taf5l	0.233	0.0287	Not sig
Mmp9	0.233	0.0287	Not sig
Nbeal2	-0.233	0.0287	Not sig
Atp8b2	-0.233	0.0287	Not sig
Acp2	-0.233	0.0287	Not sig
Ckmt1b	-0.233	0.0287	Not sig
Stat5a	-0.233	0.0287	Not sig
Dab1	-0.483	0.0288	Not sig
Hs3st2	0.267	0.029	Not sig
Icam2	-0.267	0.029	Not sig
Nup58	0.217	0.0292	Not sig
Zfyve9	0.217	0.0292	Not sig
Selenbp1	-0.217	0.0292	Not sig
Olfml2b	-0.217	0.0292	Not sig
Reps1	0.233	0.0293	Not sig
Ggta1	-0.35	0.0294	Not sig
Arid1a	0.267	0.0294	Not sig
Ptpn21	0.283	0.0294	Not sig
LOC100910827	-0.283	0.0294	Not sig
Cdc14a	0.533	0.0295	Not sig
Prph	-0.567	0.0296	Not sig
Mageh1	0.383	0.0296	Not sig
Fiz1	0.2	0.0297	Not sig
Ctbs	0.2	0.0297	Not sig
Nat9	-0.2	0.0297	Not sig
Smad1	0.2	0.0297	Not sig
Arhgap10	-0.2	0.0297	Not sig
Irf5	-0.2	0.0297	Not sig
Mex3c	0.3	0.0297	Not sig
Hykk	0.317	0.0299	Not sig
Zfp91	0.183	0.0301	Not sig
Wdr33	0.183	0.0301	Not sig
Glyctk	0.183	0.0301	Not sig
Yy1	0.183	0.0301	Not sig
Kif1bp	0.183	0.0301	Not sig
Btrc	0.183	0.0301	Not sig
Haus1	0.183	0.0301	Not sig
Amy2a3///Amy1a	0.183	0.0301	Not sig
Caly	-0.183	0.0301	Not sig
Srd5a3	-0.183	0.0301	Not sig
Clic3	-0.183	0.0301	Not sig
Thumpd3	-0.183	0.0301	Not sig
Adcy3	-0.183	0.0301	Not sig
Stag2	0.25	0.0301	Not sig
Chd2	0.25	0.0301	Not sig
Gabbr1	0.25	0.0301	Not sig
LOC100909849///Fzd8	0.25	0.0301	Not sig
Hip1	-0.25	0.0301	Not sig
Ywhab	-0.25	0.0301	Not sig
Bcl11b	0.25	0.0301	Not sig
Wasl	-0.25	0.0301	Not sig
Pxmp2	0.15	0.0302	Not sig
Pld2	-0.15	0.0302	Not sig
Arfgap2	-0.15	0.0302	Not sig
Fam208a	0.267	0.0302	Not sig
Gcnt4	0.267	0.0302	Not sig
Osbpl9	-0.167	0.0303	Not sig
Tmem53	0.167	0.0303	Not sig
Pip4k2c	0.167	0.0303	Not sig
Gtf3c6	0.167	0.0303	Not sig
Nrap	-0.167	0.0303	Not sig
Pip4k2b	-0.167	0.0303	Not sig
LOC367746	0.733	0.0303	Up
Tmprss2	-0.383	0.0304	Not sig
Rora	-0.4	0.0305	Not sig
Camsap2	0.267	0.0306	Not sig
Per3	1.05	0.0307	Up
Stap2	0.3	0.0307	Not sig
Col6a3	-0.35	0.0308	Not sig
Trim47	0.583	0.0309	Not sig
Mios	0.233	0.0309	Not sig
Ptpn18	-0.233	0.0309	Not sig
Tlk1	0.283	0.0309	Not sig
Mospd4	-0.283	0.0309	Not sig
Slc31a2	0.3	0.0311	Not sig
Samd11	0.3	0.0311	Not sig
Lrp11	0.25	0.0311	Not sig
Fam76a	0.25	0.0311	Not sig
LOC102554525	0.25	0.0311	Not sig
Fam26f	-0.25	0.0311	Not sig
Usp24	-0.25	0.0311	Not sig
Cmbl	-0.25	0.0311	Not sig
Spats2l	-0.25	0.0311	Not sig
Ints6	0.35	0.0313	Not sig
Ugt8	0.167	0.0314	Not sig
LOC100911225///Fuom	-0.267	0.0315	Not sig
Galnt1	-0.267	0.0315	Not sig
Tmem144	0.567	0.0316	Not sig
Agfg2	0.317	0.0317	Not sig
LOC100912093	0.283	0.0317	Not sig
Eif2s1	-0.283	0.0317	Not sig
Taf4	0.217	0.0318	Not sig
Zdhhc23	0.217	0.0318	Not sig
Dnase2	-0.217	0.0318	Not sig
Fxyd2	-0.333	0.0318	Not sig
Fam13b	0.2	0.0319	Not sig
Ttyh2	0.2	0.0319	Not sig
Stat5b	0.2	0.0319	Not sig
Prkch	-0.2	0.0319	Not sig
LOC100364335///Csde1	0.2	0.0319	Not sig
LOC100910196///Katnal1	-0.2	0.0319	Not sig
Ercc1	-0.2	0.0319	Not sig
Mthfs	0.233	0.032	Not sig
LOC102556148	0.233	0.032	Not sig
Nap1l1	0.233	0.032	Not sig
LOC102550366///LOC102546483	-0.233	0.032	Not sig
Ints3	-0.233	0.032	Not sig
LOC100910861///LOC100909873///Smoc2	-0.417	0.0323	Not sig
LOC100912577	-0.333	0.0323	Not sig
Pde3b	0.433	0.0325	Not sig
Lrpap1	-0.333	0.0326	Not sig
Clmp	-0.3	0.0328	Not sig
Top2b	-0.267	0.0328	Not sig
Kcnk15	-0.267	0.0328	Not sig
Pex3	0.317	0.0329	Not sig
Slc17a2	0.317	0.0329	Not sig
Pde4b	-0.567	0.033	Not sig
Bcl7a	0.25	0.033	Not sig
LOC100911261///Flnb	-0.25	0.033	Not sig
Adgre1	-0.533	0.0331	Not sig
Nup54	0.217	0.0331	Not sig
Cryz	0.217	0.0331	Not sig
Slc14a2	0.217	0.0331	Not sig
Letm1	-0.217	0.0331	Not sig
Megf11	-0.217	0.0331	Not sig
Asf1a	0.217	0.0331	Not sig
LOC102554879	-0.217	0.0331	Not sig
Hmbox1	-0.217	0.0331	Not sig
Mxra8	-0.217	0.0331	Not sig
Eogt	-0.217	0.0331	Not sig
Sort1	-0.217	0.0331	Not sig
Rpn2	-0.3	0.0331	Not sig
Col24a1	0.367	0.0331	Not sig
Fpgs	-0.267	0.0332	Not sig
Iqgap1	-0.267	0.0332	Not sig
Mcf2l	0.283	0.0332	Not sig
Stat1	-0.283	0.0332	Not sig
Mmrn2	-0.283	0.0332	Not sig
Mical2	-0.383	0.0333	Not sig
LOC100912269///Nuak2	-0.417	0.0334	Not sig
Mt1	-0.483	0.0335	Not sig
Clybl	0.317	0.0335	Not sig
Bmt2	0.317	0.0335	Not sig
Dlg1	0.167	0.0336	Not sig
LOC100910056///Uhrf1bp1l	0.183	0.0337	Not sig
Pcbp2	0.183	0.0337	Not sig
LOC100910680///Esco1///RGD1562794	0.183	0.0337	Not sig
Etaa1	0.183	0.0337	Not sig
Chrna3	0.183	0.0337	Not sig
LOC102556682///LOC100359969///Rpsa	-0.183	0.0337	Not sig
Adra2c	0.183	0.0337	Not sig
Ppm1n	-0.183	0.0337	Not sig
Gucy2g	-0.183	0.0337	Not sig
Ralgapb	-0.183	0.0337	Not sig
Zfp316	0.233	0.0337	Not sig
Cadps	0.233	0.0337	Not sig
Slc24a1	0.283	0.034	Not sig
Lrrn4	-0.283	0.034	Not sig
Sfmbt1	0.25	0.034	Not sig
LOC498368	0.25	0.034	Not sig
Mocs1	0.25	0.034	Not sig
Itgbl1	-0.25	0.034	Not sig
Tp53bp1	0.25	0.034	Not sig
Dlgap5	0.2	0.0343	Not sig
Spats2	-0.2	0.0343	Not sig
Tox4	-0.2	0.0343	Not sig
Trim11	0.233	0.0343	Not sig
Elk3	-0.35	0.0343	Not sig
Cd200r1l	-0.35	0.0343	Not sig
LOC102553824	-0.467	0.0344	Not sig
Rab33b	0.267	0.0345	Not sig
LOC102550729	0.267	0.0345	Not sig
Creb5	-0.267	0.0345	Not sig
Ptdss2	-0.167	0.0347	Not sig
LOC689412///Dram2	0.3	0.0348	Not sig
Atrx	0.433	0.0348	Not sig
Ctsh	0.2	0.035	Not sig
Sik2	0.2	0.035	Not sig
Gstcd	-0.2	0.035	Not sig
LOC102550290	-0.2	0.035	Not sig
Egln1	-0.2	0.035	Not sig
Uqcrc2	-0.333	0.0351	Not sig
Cd68	-0.4	0.0351	Not sig
Pyroxd2	0.683	0.0353	Not sig
Lat	-0.317	0.0354	Not sig
Arhgap18	0.267	0.0354	Not sig
Large1	0.267	0.0354	Not sig
Echdc1	-0.267	0.0354	Not sig
Zdhhc3	0.233	0.0354	Not sig
Kmt2e	0.233	0.0354	Not sig
Irf2	0.233	0.0354	Not sig
Btf3l4///RGD1561589	0.233	0.0354	Not sig
Adam19	-0.233	0.0354	Not sig
Rxra	-0.233	0.0354	Not sig
Rbm25	0.183	0.0355	Not sig
Mtf2	0.183	0.0355	Not sig
Vit	0.183	0.0355	Not sig
Gnl2	0.183	0.0355	Not sig
Zfp777	0.183	0.0355	Not sig
Cox19	0.183	0.0355	Not sig
Utp3	0.183	0.0355	Not sig
Eef1b2	-0.183	0.0355	Not sig
LOC102548133///Zfp939	-0.183	0.0355	Not sig
Incenp	-0.183	0.0355	Not sig
Tmem163	-0.183	0.0355	Not sig
Camk2d	-0.183	0.0355	Not sig
Plagl2	-0.183	0.0355	Not sig
Mfng	-0.183	0.0355	Not sig
Crebbp	-0.283	0.0355	Not sig
Hsp90ab1	-0.283	0.0355	Not sig
LOC102552398	0.15	0.0357	Not sig
Sdc2	0.15	0.0357	Not sig
Snx25	0.15	0.0357	Not sig
Rer1	-0.15	0.0357	Not sig
C1qtnf3	-0.533	0.0357	Not sig
Sptssa	0.217	0.0357	Not sig
Akap11	0.217	0.0357	Not sig
Insr	0.217	0.0357	Not sig
Wee1	0.217	0.0357	Not sig
Rpl4	-0.217	0.0357	Not sig
Mapt	-0.267	0.0358	Not sig
Unc93b1	-0.35	0.0359	Not sig
Kif16b	0.333	0.036	Not sig
LOC690035	0.233	0.036	Not sig
Iws1	0.25	0.036	Not sig
St3gal2	-0.25	0.036	Not sig
Sfxn4	-0.25	0.036	Not sig
Kcnd3	0.3	0.0362	Not sig
B3gnt5	0.283	0.0363	Not sig
Epha4	-0.283	0.0363	Not sig
B4galt5	-0.283	0.0363	Not sig
Hdc	0.633	0.0364	Not sig
Cldn2	0.333	0.0366	Not sig
Max	-0.2	0.0366	Not sig
Chtf18	0.2	0.0366	Not sig
Tab3	0.2	0.0366	Not sig
Sdc1	0.2	0.0366	Not sig
Ccdc141	0.2	0.0366	Not sig
Stc1	0.2	0.0366	Not sig
St3gal5	-0.2	0.0366	Not sig
Tnfrsf26	-0.2	0.0366	Not sig
Elf1	0.267	0.0367	Not sig
Etv5	-0.267	0.0367	Not sig
Myh1	-0.267	0.0367	Not sig
Ddx17	-0.333	0.0368	Not sig
Srebf1	0.583	0.0369	Not sig
Ifit3	-0.4	0.0369	Not sig
Spsb4	-0.683	0.0369	Not sig
Gfra1	-0.483	0.0369	Not sig
Bckdha	0.167	0.037	Not sig
Hes3	0.167	0.037	Not sig
Stfa3	0.167	0.037	Not sig
Atg2b	-0.167	0.037	Not sig
Erf	0.25	0.037	Not sig
Hif1a	0.25	0.037	Not sig
Aldh5a1	0.25	0.037	Not sig
LOC100911721///Slc29a2	-0.25	0.037	Not sig
LOC500028///Yae1d1	-0.25	0.037	Not sig
Slc2a2	0.217	0.0371	Not sig
Vat1	0.217	0.0371	Not sig
RGD1307603	0.217	0.0371	Not sig
Wars	-0.217	0.0371	Not sig
Xpo1	-0.217	0.0371	Not sig
Armc6	-0.217	0.0371	Not sig
Ptbp2	0.267	0.0372	Not sig
Myo1g	-0.267	0.0372	Not sig
Fkbp3	0.233	0.0372	Not sig
Btbd3	0.233	0.0372	Not sig
LOC100911674///Natd1	0.233	0.0372	Not sig
Ehd3	-0.233	0.0372	Not sig
Tcerg1	-0.233	0.0372	Not sig
Rbm15	0.317	0.0373	Not sig
Rnasel	-0.317	0.0373	Not sig
Zfp612	0.3	0.0373	Not sig
Clec4a1	-0.367	0.0373	Not sig
Atf1	0.2	0.0374	Not sig
LOC102550530///LOC100911158///Marcksl1	-0.2	0.0374	Not sig
Pla2g4b	-0.333	0.0374	Not sig
Folr2	-0.333	0.0374	Not sig
Prox1	-0.5	0.0376	Not sig
Esrrg	0.55	0.0381	Not sig
Timp2	-0.4	0.0381	Not sig
Phf23	0.167	0.0381	Not sig
Mtmr3	0.167	0.0381	Not sig
Aqp9	0.167	0.0381	Not sig
Enpp5	0.6	0.0384	Not sig
Zfp61	-0.383	0.0385	Not sig
Zmym3	0.35	0.0385	Not sig
Trpc2	0.15	0.0385	Not sig
Phactr4	0.15	0.0385	Not sig
Uck1	0.15	0.0385	Not sig
Klhl23	0.15	0.0385	Not sig
Actr5	0.15	0.0385	Not sig
Pcgf6	0.15	0.0385	Not sig
Htr2c	0.15	0.0385	Not sig
Ly49s7	-0.15	0.0385	Not sig
Alg11	0.15	0.0385	Not sig
RGD1306233	-0.15	0.0385	Not sig
Gpr137b	0.267	0.0385	Not sig
Spc24	0.333	0.0386	Not sig
Ifit1	0.283	0.0387	Not sig
Bub1	0.283	0.0387	Not sig
Traf3ip1	0.283	0.0387	Not sig
Axl	-0.283	0.0387	Not sig
Vegfa	0.233	0.0389	Not sig
Zfp451	0.233	0.0389	Not sig
Rrp12	-0.233	0.0389	Not sig
Ift122	-0.233	0.0389	Not sig
Tmem160	-0.233	0.0389	Not sig
Ube2h	0.35	0.039	Not sig
Dock10	-0.35	0.039	Not sig
LOC300303///Npm1	0.2	0.039	Not sig
Col18a1	-0.2	0.039	Not sig
Irf2bp1	0.2	0.039	Not sig
Klhl42	-0.2	0.039	Not sig
Nrp1	-0.2	0.039	Not sig
Prdx2	-0.2	0.039	Not sig
Prlr	0.967	0.039	Up
Wasf2	-0.3	0.0391	Not sig
Zbtb10	0.25	0.0391	Not sig
Fxyd5	-0.25	0.0391	Not sig
LOC102550895	-0.25	0.0391	Not sig
Thap3	-0.25	0.0391	Not sig
Cyp2e1	0.317	0.0392	Not sig
Ly6e	-0.317	0.0392	Not sig
Dmap1	0.183	0.0393	Not sig
Epc2	0.183	0.0393	Not sig
Gsta4	-0.183	0.0393	Not sig
Sgk2	-0.333	0.0394	Not sig
Abca3	-0.267	0.0394	Not sig
Psmd9	-0.233	0.0395	Not sig
Arrdc3	0.733	0.0396	Up
Gas6	-0.417	0.0396	Not sig
Aqp1	-0.383	0.0398	Not sig
Stard3nl	0.2	0.0398	Not sig
Ldlrad4	0.2	0.0398	Not sig
Sdc3	-0.2	0.0398	Not sig
Rictor	0.217	0.0398	Not sig
Zdhhc17	0.217	0.0398	Not sig
Dopey2	0.217	0.0398	Not sig
Tshz1	0.267	0.0399	Not sig
Lipogenin	-0.267	0.0399	Not sig
Plin3	-0.417	0.04	Not sig
FAM120C	-0.35	0.04	Not sig
Dpp7	-0.25	0.0401	Not sig
Tnik	-0.25	0.0401	Not sig
LOC102555520	-0.25	0.0401	Not sig
Mpi	-0.25	0.0401	Not sig
Hikeshi	-0.25	0.0401	Not sig
Wbp1	-0.283	0.0403	Not sig
Dnal4///RGD1559781	0.167	0.0404	Not sig
Lgr4	0.167	0.0404	Not sig
Larp4b	0.167	0.0404	Not sig
Dhdds	-0.167	0.0404	Not sig
Taf2	0.167	0.0404	Not sig
Dyrk1a	0.167	0.0404	Not sig
Tnip1	-0.167	0.0404	Not sig
Zfp382	-0.167	0.0404	Not sig
Arfip1	-0.167	0.0404	Not sig
Pgam1	-0.167	0.0404	Not sig
Ppib	-0.167	0.0404	Not sig
LOC690155	0.317	0.0405	Not sig
Zfp37	0.667	0.0406	Not sig
Vps52	0.35	0.0406	Not sig
Barx1	0.233	0.0407	Not sig
Ccar1	-0.233	0.0407	Not sig
Znfx1	-0.317	0.0411	Not sig
Gpc6	-0.317	0.0411	Not sig
Dtx4	-0.317	0.0411	Not sig
Fam210b	0.283	0.0411	Not sig
Ube2e3	0.217	0.0412	Not sig
Olr1358///Olr1361	0.217	0.0412	Not sig
Tmem201	0.217	0.0412	Not sig
Entpd8	0.217	0.0412	Not sig
Cbln1	0.217	0.0412	Not sig
Nr2f6	0.217	0.0412	Not sig
Pprc1	0.217	0.0412	Not sig
LOC102555126	0.217	0.0412	Not sig
RT1-M3-1	-0.217	0.0412	Not sig
Il17re	-0.217	0.0412	Not sig
Nomo1	-0.217	0.0412	Not sig
Dclk2	-0.217	0.0412	Not sig
Akr1b1	-0.217	0.0412	Not sig
Alkbh5	-0.217	0.0412	Not sig
Slc12a3	0.3	0.0412	Not sig
RGD1310769	-0.3	0.0412	Not sig
Snx16	0.267	0.0413	Not sig
LOC681410	0.183	0.0413	Not sig
Pcif1	0.183	0.0413	Not sig
Slc1a3	0.183	0.0413	Not sig
Slc5a11	-0.183	0.0413	Not sig
Zfp277	0.183	0.0413	Not sig
Lmo4	0.183	0.0413	Not sig
LOC102546864	-0.183	0.0413	Not sig
Actr1a	-0.183	0.0413	Not sig
Tgfb1i1	-0.183	0.0413	Not sig
Rasgrf2	-0.183	0.0413	Not sig
Rasip1	-0.183	0.0413	Not sig
Igfbp5	-0.183	0.0413	Not sig
Pqbp1	-0.183	0.0413	Not sig
Kdsr	-0.183	0.0413	Not sig
Smarcb1	-0.183	0.0413	Not sig
Abcd3	-0.183	0.0413	Not sig
Surf4	-0.183	0.0413	Not sig
Pde7b	0.233	0.0413	Not sig
C1ql3	-0.233	0.0413	Not sig
Kcna2	-0.45	0.0414	Not sig
Mtrf1l	0.2	0.0414	Not sig
Jrk	0.2	0.0414	Not sig
Slc35b4	-0.2	0.0414	Not sig
Smarcd3	-0.2	0.0414	Not sig
LOC100912615///Tmem19	-0.2	0.0414	Not sig
Pycard	-0.3	0.0416	Not sig
Brms1l	0.167	0.0416	Not sig
Cdk18	0.167	0.0416	Not sig
Igsf3	0.167	0.0416	Not sig
Sorbs2	-0.167	0.0416	Not sig
LOC100912564///LOC100912489///LOC100912290///LOC100360950///Hist4h4///Hist1h4a///Hist2h4a///RGD1562378///Hist2h4///Hist1h4m///Hist1h4b	0.367	0.0416	Not sig
Trmt12	0.267	0.0422	Not sig
Nudt4	-0.267	0.0422	Not sig
Hmcn1	-0.25	0.0422	Not sig
Madd	0.2	0.0422	Not sig
Omp	-0.2	0.0422	Not sig
Abcb9	-0.2	0.0422	Not sig
Rcor1	0.2	0.0422	Not sig
Tagln	-0.3	0.0423	Not sig
Fga	-0.367	0.0424	Not sig
Zfp874b	0.233	0.0425	Not sig
Ankrd12	0.233	0.0425	Not sig
Rab31	-0.233	0.0425	Not sig
Gfpt2	-0.233	0.0425	Not sig
Zfp467	0.317	0.0431	Not sig
Ankrd60	0.233	0.0431	Not sig
Adgrv1	0.35	0.0432	Not sig
Nxt2	0.25	0.0433	Not sig
Ppm1h	0.25	0.0433	Not sig
Pnpla8	0.25	0.0433	Not sig
Hyls1	0.367	0.0433	Not sig
Rnf217	0.267	0.0436	Not sig
Arl6	0.283	0.0436	Not sig
Apobec1	-0.333	0.0438	Not sig
LOC100364391///Dhrs7	-0.567	0.0438	Not sig
Poc1b	0.2	0.0439	Not sig
Mier1	-0.2	0.0439	Not sig
Fam98a	-0.2	0.0439	Not sig
Ebp	-0.2	0.0439	Not sig
Apom	-0.2	0.0439	Not sig
LOC100362345///RGD1359158	0.167	0.044	Not sig
Mapk8	0.167	0.044	Not sig
LOC100910581///Ppp1r35	0.167	0.044	Not sig
Tspan17	0.167	0.044	Not sig
Hey2	0.167	0.044	Not sig
RGD1309748	0.167	0.044	Not sig
Ppp1r21	0.167	0.044	Not sig
Borcs7	0.167	0.044	Not sig
Ubr1	0.217	0.044	Not sig
Lgals8	0.217	0.044	Not sig
Fhl1	-0.217	0.044	Not sig
Hectd1	0.15	0.0443	Not sig
Kat5	0.15	0.0443	Not sig
Vash2	0.15	0.0443	Not sig
Nifk	0.15	0.0443	Not sig
Cog2	-0.15	0.0443	Not sig
LOC102555634///Irgm2///Igtp	-0.567	0.0444	Not sig
Gla	-0.3	0.0445	Not sig
Camk1	0.2	0.0447	Not sig
Csnk1a1	0.2	0.0447	Not sig
Dhx36	0.2	0.0447	Not sig
Slc9a6	-0.2	0.0447	Not sig
Fdft1	-0.35	0.0449	Not sig
Snrpa1	-0.233	0.045	Not sig
Wdr41	0.267	0.045	Not sig
Cxcl12	0.267	0.045	Not sig
Ccdc167	0.267	0.045	Not sig
Gmppb	-0.267	0.045	Not sig
Ube2k	-0.167	0.0452	Not sig
Rras	-0.167	0.0452	Not sig
Smlr1	0.183	0.0452	Not sig
Lypd2	0.183	0.0452	Not sig
LOC684444	0.183	0.0452	Not sig
LOC102552166///Rad54l2	0.183	0.0452	Not sig
Hnrnpa3	0.183	0.0452	Not sig
Grsf1	0.183	0.0452	Not sig
Ccdc102a	-0.183	0.0452	Not sig
Zwint	0.183	0.0452	Not sig
LOC100910540///Mepce	0.183	0.0452	Not sig
Nedd4l	-0.183	0.0452	Not sig
Zfp788	0.183	0.0452	Not sig
Mapk8ip1	-0.183	0.0452	Not sig
Abhd2	0.283	0.0452	Not sig
Rsbn1	0.283	0.0452	Not sig
Acpp	-0.283	0.0452	Not sig
Cd47	0.25	0.0454	Not sig
Tcf12	0.217	0.0454	Not sig
Tspan18	0.217	0.0454	Not sig
Mina	0.217	0.0454	Not sig
Ammecr1l	0.217	0.0454	Not sig
Ankrd45	0.217	0.0454	Not sig
Tm4sf1	0.217	0.0454	Not sig
LOC102547901	0.217	0.0454	Not sig
Cbwd1	0.217	0.0454	Not sig
Slc6a8	-0.217	0.0454	Not sig
Ptafr	-0.217	0.0454	Not sig
Fam102b	-0.217	0.0454	Not sig
Rps6kb1	-0.217	0.0454	Not sig
Glmn	-0.217	0.0454	Not sig
LOC689618	-0.217	0.0454	Not sig
Creb3l1	-0.217	0.0454	Not sig
Gstt3	-0.933	0.0455	Down
LOC102553347///Dexi	-0.367	0.0456	Not sig
Pggt1b	0.433	0.0457	Not sig
Itpr1	-0.383	0.046	Not sig
Igf1	0.233	0.0462	Not sig
Dusp22	0.233	0.0462	Not sig
St3gal4	-0.233	0.0462	Not sig
Gsdmd	-0.233	0.0462	Not sig
Tenm2	0.45	0.0463	Not sig
Vegfb	-0.267	0.0464	Not sig
Itga6	0.2	0.0464	Not sig
Rassf7	0.2	0.0464	Not sig
Scarb1	0.2	0.0464	Not sig
Ccdc127	-0.2	0.0464	Not sig
Sftpa1	-0.2	0.0464	Not sig
Rtn4r	-0.2	0.0464	Not sig
Naa10	-0.2	0.0464	Not sig
Sirt4	-0.2	0.0464	Not sig
Wfdc1	-0.2	0.0464	Not sig
Prelid2	0.417	0.0464	Not sig
Osgep	0.25	0.0464	Not sig
Klhl15	0.25	0.0464	Not sig
Cd46	0.25	0.0464	Not sig
Fam193a	-0.25	0.0464	Not sig
RGD1563888	-0.383	0.0465	Not sig
Hspb1	-0.6	0.0466	Not sig
Slc30a3	-0.6	0.0466	Not sig
Dbt	0.233	0.0468	Not sig
LOC100909396	0.233	0.0468	Not sig
Taf5	0.267	0.0468	Not sig
Hck	-0.483	0.047	Not sig
Ppat	0.317	0.0471	Not sig
LOC102552920	0.317	0.0471	Not sig
Fbln5	-0.317	0.0471	Not sig
Ctps1	-0.367	0.0471	Not sig
Tmem245	0.183	0.0472	Not sig
Dtd2	0.183	0.0472	Not sig
Rai14	0.183	0.0472	Not sig
Hnf1b	0.183	0.0472	Not sig
Arhgap21	0.183	0.0472	Not sig
Usp6nl	0.183	0.0472	Not sig
Nt5c2	0.183	0.0472	Not sig
Usp49	0.183	0.0472	Not sig
Srxn1	-0.183	0.0472	Not sig
Rapgef1	0.183	0.0472	Not sig
Srcin1	-0.183	0.0472	Not sig
Bnc2	-0.183	0.0472	Not sig
Vcl	-0.183	0.0472	Not sig
Ssr3	-0.183	0.0472	Not sig
Kdelr2	-0.183	0.0472	Not sig
Setd2	0.2	0.0472	Not sig
Grk4	0.2	0.0472	Not sig
Cask	0.2	0.0472	Not sig
Mpp6	0.2	0.0472	Not sig
LOC685590///Pik3ca	-0.2	0.0472	Not sig
Ext2	-0.2	0.0472	Not sig
Meis3	-0.2	0.0472	Not sig
Trim33	0.15	0.0473	Not sig
Gart	0.15	0.0473	Not sig
Htatsf1	0.15	0.0473	Not sig
Rbks	0.15	0.0473	Not sig
Nolc1	0.15	0.0473	Not sig
Rnf41	-0.15	0.0473	Not sig
Sult1c3	0.15	0.0473	Not sig
Spns2	-0.15	0.0473	Not sig
Hand2	-0.15	0.0473	Not sig
Scyl3	0.15	0.0473	Not sig
Gnptab	-0.15	0.0473	Not sig
Capn15	-0.15	0.0473	Not sig
Cebpa	0.4	0.0473	Not sig
Nr1d1	0.5	0.0475	Not sig
Cage1	-0.133	0.0475	Not sig
Ddx19b	-0.133	0.0475	Not sig
RGD1561408	0.167	0.0476	Not sig
Galnt2	-0.167	0.0476	Not sig
Tk1	-0.167	0.0476	Not sig
Traf6	0.167	0.0476	Not sig
Snf8	-0.167	0.0476	Not sig
Trappc13	-0.167	0.0476	Not sig
Cdc42se1	-0.167	0.0476	Not sig
LOC100364062///Pkm	-0.167	0.0476	Not sig
Fam118a	-0.167	0.0476	Not sig
Tff1	-0.167	0.0476	Not sig
Scarf2	-0.167	0.0476	Not sig
LOC100363537///RGD1560124///RGD1566137///Rpl10a	-0.283	0.0477	Not sig
Etfbkmt	-0.283	0.0477	Not sig
Gsta5///Gsta2	-0.267	0.0478	Not sig
Zfp266	0.233	0.048	Not sig
LOC100909612///Ucp1	-0.233	0.048	Not sig
Gdf1///Cers1	-0.233	0.048	Not sig
Erp29	-0.3	0.0482	Not sig
Col6a6	0.267	0.0483	Not sig
Dhx9	0.217	0.0483	Not sig
RGD1306626	0.217	0.0483	Not sig
LOC102555086	-0.217	0.0483	Not sig
Nufip1	0.217	0.0483	Not sig
Fam117b	0.467	0.0484	Not sig
Atg5	0.283	0.0486	Not sig
S1pr1	0.283	0.0486	Not sig
Wdr20	0.283	0.0486	Not sig
Prkar2a	-0.283	0.0486	Not sig
Elmsan1	-0.283	0.0486	Not sig
Nadk2	0.25	0.0486	Not sig
Stx5	-0.25	0.0486	Not sig
Cd99	-0.25	0.0486	Not sig
Lactb	-0.233	0.0486	Not sig
RGD1309350	0.167	0.0488	Not sig
Dkk3	0.167	0.0488	Not sig
Bche	0.167	0.0488	Not sig
Cep76	-0.167	0.0488	Not sig
Wfdc2	0.667	0.0488	Not sig
Dnttip1	0.2	0.0489	Not sig
Dclre1b	0.2	0.0489	Not sig
Tmed9	-0.3	0.049	Not sig
Gyg1	0.317	0.0491	Not sig
Gtf2a1	0.267	0.0492	Not sig
Stag1	0.4	0.0492	Not sig
Cd163	-0.483	0.0496	Not sig
Etv6	-0.6	0.0497	Not sig
Slk	0.25	0.0497	Not sig
Zfp383	0.217	0.0497	Not sig
Epm2aip1	0.217	0.0497	Not sig
Cald1	-0.217	0.0497	Not sig
LOC102553140	-0.217	0.0497	Not sig
LOC681186	-0.217	0.0497	Not sig
Gimap6	-0.217	0.0497	Not sig
Mmp15	-0.217	0.0497	Not sig
Rsrc1	0.2	0.0498	Not sig
Igfbp7	-0.2	0.0498	Not sig
Plekhh3	-0.2	0.0498	Not sig
Raph1	-0.2	0.0498	Not sig
Cct6a	-0.2	0.0498	Not sig
Noc2l	-0.2	0.0498	Not sig
Tpcn2	0.333	0.0499	Not sig
Taok1	0.233	0.0499	Not sig
Gfap	-0.233	0.0499	Not sig
Pik3c3	0.383	0.0502	Not sig
Ifi27l2b	-0.483	0.0502	Not sig
Fmo4	0.283	0.0503	Not sig
Col12a1	-0.45	0.0503	Not sig
Baiap2	-0.317	0.0504	Not sig
Pcf11	0.3	0.0505	Not sig
St3gal1	-0.4	0.0505	Not sig
Pcolce	-0.4	0.0505	Not sig
Cttnbp2	0.333	0.0508	Not sig
Inpp5b	-0.333	0.0508	Not sig
Mtmr1	0.333	0.0511	Not sig
RGD1306941	0.283	0.0511	Not sig
Rpl39l	-0.283	0.0511	Not sig
Fgfr1	0.183	0.0512	Not sig
Prr12	0.183	0.0512	Not sig
Znf740	0.183	0.0512	Not sig
Psca	-0.183	0.0512	Not sig
Gpr176	-0.183	0.0512	Not sig
Slc29a3	-0.183	0.0512	Not sig
Ep300	0.167	0.0512	Not sig
Wnt9a	0.167	0.0512	Not sig
Cd4	-0.167	0.0512	Not sig
Mkrn2os	0.167	0.0512	Not sig
Tmem101	-0.167	0.0512	Not sig
Ubr4	-0.167	0.0512	Not sig
Ankhd1	-0.167	0.0512	Not sig
Mpp7	-0.167	0.0512	Not sig
Qpctl	-0.167	0.0512	Not sig
Tubb4a	-0.167	0.0512	Not sig
Myl12b	-0.133	0.0513	Not sig
Orai1	0.2	0.0515	Not sig
Gfod2	0.2	0.0515	Not sig
Cep104	-0.2	0.0515	Not sig
Tbkbp1	-0.2	0.0515	Not sig
LOC100363271///LOC679871///RGD1562399///Rps2	-0.2	0.0515	Not sig
Tvp23a	-0.433	0.0516	Not sig
Cyp26a1	0.5	0.0517	Not sig
Eea1	0.233	0.0518	Not sig
Commd7	-0.233	0.0518	Not sig
Eif4g2	0.233	0.0518	Not sig
Foxe1	-0.233	0.0518	Not sig
Galnt13	-0.233	0.0518	Not sig
Cobl	0.25	0.0519	Not sig
Uba6	-0.25	0.0519	Not sig
Nrtn	-0.25	0.0519	Not sig
Sgk1	0.5	0.0521	Not sig
Ceacam9	0.2	0.0523	Not sig
Clec16a	-0.2	0.0523	Not sig
Hspb8	-0.2	0.0523	Not sig
Vmp1	-0.3	0.0524	Not sig
Smg8	0.233	0.0524	Not sig
Tmod2	0.233	0.0524	Not sig
LOC102556910///LOC100911002///LOC100366231	0.233	0.0524	Not sig
Zfp423	-0.4	0.0524	Not sig
Cdh10	0.167	0.0525	Not sig
Bod1	0.167	0.0525	Not sig
Tspan5	-0.167	0.0525	Not sig
Creld1	-0.167	0.0525	Not sig
Trhr	-0.217	0.0526	Not sig
Tspan7	-0.283	0.0528	Not sig
Golim4	-0.283	0.0528	Not sig
Psen1	-0.283	0.0528	Not sig
Smarca4	-0.283	0.0528	Not sig
Kcne4	0.25	0.0529	Not sig
Gmfg	-0.25	0.0529	Not sig
Homer2	-0.25	0.0529	Not sig
Lamb1	-0.25	0.0529	Not sig
Nr4a3	-0.25	0.0529	Not sig
Lrpprc	0.183	0.0532	Not sig
Rabgap1	0.183	0.0532	Not sig
LOC100910732///Pak2	0.183	0.0532	Not sig
Dlgap2	0.183	0.0532	Not sig
Prlhr	0.183	0.0532	Not sig
Specc1	0.183	0.0532	Not sig
Ptprk	0.183	0.0532	Not sig
Rfc2	-0.183	0.0532	Not sig
Trappc2	-0.183	0.0532	Not sig
Sema3a	-0.183	0.0532	Not sig
Eif2b2	-0.183	0.0532	Not sig
Bspry	-0.183	0.0532	Not sig
LOC102556092	-0.183	0.0532	Not sig
Rwdd2a	-0.183	0.0532	Not sig
Pmpcb	0.183	0.0532	Not sig
Sf1	-0.183	0.0532	Not sig
Selk	-0.183	0.0532	Not sig
LOC100909524///Serpina10	-0.183	0.0532	Not sig
Apcs	0.15	0.0533	Not sig
Uqcc1	0.15	0.0533	Not sig
Gpr107	0.15	0.0533	Not sig
Nfatc3	-0.15	0.0533	Not sig
Pef1	0.15	0.0533	Not sig
Daglb	-0.15	0.0533	Not sig
C1qtnf4	-0.15	0.0533	Not sig
Avpi1	-0.15	0.0533	Not sig
Wrap53	-0.15	0.0533	Not sig
Tspan8	0.383	0.0534	Not sig
Gas2	0.267	0.0535	Not sig
Hopx	-0.267	0.0535	Not sig
Pla2g4a	-0.367	0.0536	Not sig
Jun	0.517	0.0536	Not sig
Sptbn2	0.233	0.0536	Not sig
Emx1	-0.233	0.0536	Not sig
LOC100909559	-0.233	0.0536	Not sig
Pde4d	0.283	0.0537	Not sig
Urad	0.283	0.0537	Not sig
LOC100910973	-0.283	0.0537	Not sig
Slc25a48	0.417	0.0538	Not sig
Spdl1	0.2	0.054	Not sig
Ptpre	-0.2	0.054	Not sig
Smpd1	-0.2	0.054	Not sig
Rsrc2	0.217	0.0541	Not sig
rnf141	0.217	0.0541	Not sig
Cmtm7	-0.217	0.0541	Not sig
Armcx3	-0.217	0.0541	Not sig
LOC100909504	-0.217	0.0541	Not sig
Arhgdib	-0.217	0.0541	Not sig
Chd9	-0.217	0.0541	Not sig
Arntl	-0.767	0.0544	Not sig
RT1-Db1	-0.433	0.0545	Not sig
RGD1304694	-0.3	0.0547	Not sig
Pard3	0.2	0.0549	Not sig
Sucla2	0.2	0.0549	Not sig
Pum2	0.2	0.0549	Not sig
Itga2b	-0.2	0.0549	Not sig
Sarm1	-0.2	0.0549	Not sig
Synrg	0.167	0.0549	Not sig
Hprt1	0.167	0.0549	Not sig
Ramp3	-0.167	0.0549	Not sig
Kdm5a	-0.167	0.0549	Not sig
LOC685152	-0.167	0.0549	Not sig
Serpinb11	0.167	0.0549	Not sig
Srebf2	-0.167	0.0549	Not sig
Ccni	0.167	0.0549	Not sig
Ash1l	0.25	0.0551	Not sig
Lrfn3	-0.25	0.0551	Not sig
Ppp1r3b	0.65	0.0552	Not sig
Gigyf2	-0.35	0.0554	Not sig
Pamr1	-0.35	0.0554	Not sig
Zfp26	0.333	0.0554	Not sig
Scaper	0.267	0.0555	Not sig
Msantd4	0.233	0.0555	Not sig
Ppif	0.233	0.0555	Not sig
Igsf10	-0.233	0.0555	Not sig
Myo10	-0.233	0.0555	Not sig
Clec9a	-0.383	0.0557	Not sig
Btg2	-0.383	0.0557	Not sig
Pcnx4	0.3	0.0558	Not sig
Slc10a1	0.167	0.0562	Not sig
Tspan9	-0.167	0.0562	Not sig
Rps16	-0.283	0.0562	Not sig
Tfcp2	0.25	0.0563	Not sig
Hnrnpll	0.25	0.0563	Not sig
Sfxn1	0.25	0.0563	Not sig
Echdc3	0.15	0.0564	Not sig
Aar2	0.15	0.0564	Not sig
Trmo	0.15	0.0564	Not sig
44987	0.15	0.0564	Not sig
LOC102548532	0.15	0.0564	Not sig
Proc	0.15	0.0564	Not sig
Cldn11	0.15	0.0564	Not sig
Prss46	0.15	0.0564	Not sig
Mfsd14a	0.15	0.0564	Not sig
Wnk1	0.15	0.0564	Not sig
LOC100911717	-0.15	0.0564	Not sig
Dhtkd1	0.15	0.0564	Not sig
Fbxo45	-0.15	0.0564	Not sig
Ksr1	-0.15	0.0564	Not sig
Slc35a2	-0.15	0.0564	Not sig
Ccnjl	-0.15	0.0564	Not sig
Cdc42bpb	-0.15	0.0564	Not sig
Cherp	-0.15	0.0564	Not sig
Cdk13	0.2	0.0566	Not sig
LOC100909857///Cda	0.2	0.0566	Not sig
Fam78b	0.2	0.0566	Not sig
Rbm8a	0.2	0.0566	Not sig
RGD1562339	-0.2	0.0566	Not sig
Mtmr7	-0.367	0.0567	Not sig
Ppp2r1b	0.3	0.057	Not sig
Lgmn	-0.3	0.057	Not sig
Sfxn5	0.217	0.057	Not sig
Lrrc58	0.217	0.057	Not sig
Zfp68	-0.217	0.057	Not sig
Snap29	-0.217	0.057	Not sig
Tmem50b	-0.217	0.057	Not sig
Smim15	-0.217	0.057	Not sig
Tram1	-0.217	0.057	Not sig
Cp	-0.217	0.057	Not sig
mrpl9	0.133	0.0571	Not sig
Dcx	-0.133	0.0571	Not sig
Inf2	-0.333	0.0573	Not sig
Lrp12	0.183	0.0573	Not sig
LOC100911551///Gp5	0.183	0.0573	Not sig
Cldn8	0.183	0.0573	Not sig
Pde8b	0.183	0.0573	Not sig
LOC100359515///LOC497963///Nos2	0.183	0.0573	Not sig
Wdr17	0.183	0.0573	Not sig
Evi5l	0.183	0.0573	Not sig
Mobp	-0.183	0.0573	Not sig
Farsb	-0.183	0.0573	Not sig
Ces5a	-0.183	0.0573	Not sig
Sec63	-0.183	0.0573	Not sig
Ptprf	0.233	0.0575	Not sig
Pecam1	-0.233	0.0575	Not sig
Cnp	-0.233	0.0575	Not sig
Izumo4	-0.2	0.0575	Not sig
Zfp618	0.367	0.0577	Not sig
Gpr108	-0.267	0.0579	Not sig
Mrap	-0.233	0.0581	Not sig
Erap1	0.217	0.0585	Not sig
Fat4	0.217	0.0585	Not sig
Slc38a1	-0.217	0.0585	Not sig
Nfkbiz	-0.217	0.0585	Not sig
Mark4	-0.217	0.0585	Not sig
Tmem41a	-0.217	0.0585	Not sig
Atp2a2	-0.217	0.0585	Not sig
Sh3bgrl3	-0.317	0.0586	Not sig
Ufsp1	0.167	0.0587	Not sig
Inip	0.167	0.0587	Not sig
Mtdh	0.167	0.0587	Not sig
Crygb	0.167	0.0587	Not sig
Nif3l1	-0.167	0.0587	Not sig
Sorcs1	0.167	0.0587	Not sig
Hhatl	-0.167	0.0587	Not sig
Crtc1	-0.167	0.0587	Not sig
Abhd8	-0.167	0.0587	Not sig
Rngtt	-0.167	0.0587	Not sig
Dzip3	-0.283	0.0588	Not sig
Golph3l	-0.283	0.0588	Not sig
Irf9	-0.283	0.0588	Not sig
Idi1	-0.683	0.0589	Not sig
Tmem199	0.133	0.0591	Not sig
Errfi1	0.133	0.0591	Not sig
Kdm4b	0.133	0.0591	Not sig
Hnf4a	0.2	0.0592	Not sig
Babam1	-0.2	0.0592	Not sig
Osbpl8	0.2	0.0592	Not sig
Nsd1	0.2	0.0592	Not sig
Rassf4	-0.2	0.0592	Not sig
Vps33a	0.317	0.0593	Not sig
Scamp5	0.233	0.0594	Not sig
Yars2	0.233	0.0594	Not sig
Sgk3	0.233	0.0594	Not sig
Krit1	0.233	0.0594	Not sig
Cyp2a1	0.183	0.0594	Not sig
Ube2d2///Ube2d3	0.183	0.0594	Not sig
Trip6	0.183	0.0594	Not sig
Th	0.183	0.0594	Not sig
Il17rc	-0.183	0.0594	Not sig
Prcd	-0.183	0.0594	Not sig
Igf2	-0.183	0.0594	Not sig
Mtmr2	0.183	0.0594	Not sig
Cpz	-0.183	0.0594	Not sig
Mrps2	-0.183	0.0594	Not sig
Fbxo21	-0.183	0.0594	Not sig
Tmem176a	-0.25	0.0596	Not sig
Memo1	0.25	0.0596	Not sig
Mdc1	-0.25	0.0596	Not sig
Dnajb9	-0.45	0.0598	Not sig
Atl2	0.167	0.0599	Not sig
Pbrm1	0.167	0.0599	Not sig
Ube2i	0.167	0.0599	Not sig
Klra22	0.233	0.06	Not sig
Lta4h	-0.233	0.06	Not sig
RGD1304728	-0.233	0.06	Not sig
Ndst1	0.2	0.0601	Not sig
LOC498507	0.2	0.0601	Not sig
Abcc5	-0.2	0.0601	Not sig
Cyp3a9	-0.567	0.0603	Not sig
Cpox	0.3	0.0604	Not sig
Tbcel	0.35	0.0605	Not sig
Ctss	-0.4	0.0609	Not sig
Ky	0.517	0.0609	Not sig
Cacnb2	0.333	0.061	Not sig
Bcorl1	0.233	0.0613	Not sig
Lgr5	0.233	0.0613	Not sig
Trio	0.267	0.0613	Not sig
Leng1	0.267	0.0613	Not sig
Prnp	-0.267	0.0613	Not sig
Grb7	0.217	0.0615	Not sig
Fam227a	-0.217	0.0615	Not sig
Rbm27	-0.217	0.0615	Not sig
RGD1560556	-0.217	0.0615	Not sig
Ms4a6a	-0.467	0.0615	Not sig
Ssu72	-0.3	0.0616	Not sig
LOC102549198	0.517	0.0617	Not sig
Ttc3	0.25	0.0618	Not sig
[truncated: 13,395 more rows]
